# Supplementary material for: Comparative analysis of transcriptional profiles of Schistosoma japonicum adult worms derived from primary-infected and re-infected water buffaloes
Source: Parasit Vectors. 2019 Jul 11;12:340. doi: 10.1186/s13071-019-3600-y (PMC6625002; doi:10.1186/s13071-019-3600-y)
Supplement: Supplementary file 1 — Additional file 1: Table S1. Blast2GO annotation of all identified genes. Shown are genes from Blast2GO analysis. [file 13071_2019_3600_MOESM1_ESM.xlsx]

## Sheet: Table S1
Additional file 1: Table S1. Blast2GO annotation of all identified genes. Shown are genes from Blast2GO analysis. The GeneID, Gene Ontology (GO) terms and the GO description are listed.
Gene_ID	biological_process	biological_process_description	cellular_component	cellular_component_description	molecular_function	molecular_function_description
Novel00005	GO:0007165//GO:0051716//GO:0044699//GO:0007154//GO:0044763//GO:0009987//GO:0044700//GO:0050789//GO:0065007//GO:0008150//GO:0050794//GO:0023052//GO:0050896	signal transduction//cellular response to stimulus//single-organism process//cell communication//single-organism cellular process//cellular process//single organism signaling//regulation of biological process//biological regulation//biological_process//regulation of cellular process//signaling//response to stimulus	--	--	GO:0003674//GO:0016787//GO:0004114//GO:0016788//GO:0003824//GO:0008081//GO:0005515//GO:0042578//GO:0005488//GO:0004112	molecular_function//hydrolase activity//3',5'-cyclic-nucleotide phosphodiesterase activity//hydrolase activity, acting on ester bonds//catalytic activity//phosphoric diester hydrolase activity//protein binding//phosphoric ester hydrolase activity//binding//cyclic-nucleotide phosphodiesterase activity
Novel00006	GO:0019752//GO:0006807//GO:0018130//GO:0009607//GO:1901607//GO:0051186//GO:0046184//GO:0044763//GO:0042816//GO:1901617//GO:0042823//GO:0010467//GO:0052803//GO:0006520//GO:0006399//GO:0006547//GO:0006396//GO:1901564//GO:0031323//GO:0008652//GO:0044249//GO:0009987//GO:0043436//GO:1901605//GO:0090407//GO:0044711//GO:1901566//GO:0044271//GO:0006081//GO:0010556//GO:0006725//GO:0031326//GO:0080090//GO:…	carboxylic acid metabolic process//nitrogen compound metabolic process//heterocycle biosynthetic process//response to biotic stimulus//alpha-amino acid biosynthetic process//cofactor metabolic process//aldehyde biosynthetic process//single-organism cellular process//vitamin B6 metabolic process//organic hydroxy compound biosynthetic process//pyridoxal phosphate biosynthetic process//gene expressi…	GO:0005622//GO:0044424//GO:0005623//GO:0005575//GO:0044464//GO:0005737	intracellular//intracellular part//cell//cellular_component//cell part//cytoplasm	GO:0043167//GO:0097159//GO:0017150//GO:1901363//GO:0016701//GO:0003674//GO:1901265//GO:0016491//GO:0003824//GO:0016627//GO:0050662//GO:0000166//GO:0005488//GO:0050660//GO:0016703//GO:0018580//GO:0004497//GO:0043168//GO:0036094//GO:0048037	ion binding//organic cyclic compound binding//tRNA dihydrouridine synthase activity//heterocyclic compound binding//oxidoreductase activity, acting on single donors with incorporation of molecular oxygen//molecular_function//nucleoside phosphate binding//oxidoreductase activity//catalytic activity//oxidoreductase activity, acting on the CH-CH group of donors//coenzyme binding//nucleotide binding/…
Novel00008	--	--	--	--	GO:0004521//GO:0004540//GO:0005488//GO:0003677//GO:0003676//GO:0016891//GO:0016893//GO:0004519//GO:0005515//GO:0097159//GO:1901363//GO:0004518//GO:0003674//GO:0016787//GO:0016788//GO:0003824	endoribonuclease activity//ribonuclease activity//binding//DNA binding//nucleic acid binding//endoribonuclease activity, producing 5'-phosphomonoesters//endonuclease activity, active with either ribo- or deoxyribonucleic acids and producing 5'-phosphomonoesters//endonuclease activity//protein binding//organic cyclic compound binding//heterocyclic compound binding//nuclease activity//molecular_fun…
Novel00012	GO:1901362//GO:0044699//GO:0055085//GO:0016070//GO:0080090//GO:0031326//GO:0006725//GO:0010556//GO:0044271//GO:0051179//GO:0051707//GO:0006351//GO:0044237//GO:0009058//GO:0009615//GO:0043170//GO:0010468//GO:0032774//GO:0009889//GO:0010467//GO:0006810//GO:0044763//GO:0009607//GO:0018130//GO:0044765//GO:0006807//GO:0009987//GO:0006950//GO:0044249//GO:0043207//GO:0031323//GO:0051704//GO:0098586//GO:…	organic cyclic compound biosynthetic process//single-organism process//transmembrane transport//RNA metabolic process//regulation of primary metabolic process//regulation of cellular biosynthetic process//cellular aromatic compound metabolic process//regulation of macromolecule biosynthetic process//cellular nitrogen compound biosynthetic process//localization//response to other organism//transcr…	GO:0005575//GO:0016020	cellular_component//membrane	GO:0005216//GO:0003674//GO:0005215//GO:0022838//GO:0015267//GO:0015075//GO:0022803//GO:0022892//GO:0022891//GO:0022857	ion channel activity//molecular_function//transporter activity//substrate-specific channel activity//channel activity//ion transmembrane transporter activity//passive transmembrane transporter activity//substrate-specific transporter activity//substrate-specific transmembrane transporter activity//transmembrane transporter activity
Novel00013	GO:0044237//GO:0009058//GO:0043170//GO:0006260//GO:0006725//GO:0009987//GO:0044249//GO:0006259//GO:0006807//GO:0008150//GO:0044260//GO:0090304//GO:0044238//GO:0008152//GO:0034645//GO:0071704//GO:1901360//GO:0034641//GO:1901576//GO:0006139//GO:0009059//GO:0046483	cellular metabolic process//biosynthetic process//macromolecule metabolic process//DNA replication//cellular aromatic compound metabolic process//cellular process//cellular biosynthetic process//DNA metabolic process//nitrogen compound metabolic process//biological_process//cellular macromolecule metabolic process//nucleic acid metabolic process//primary metabolic process//metabolic process//cell…	--	--	GO:0003674//GO:1901363//GO:0097159//GO:0003676//GO:0005488//GO:0003677	molecular_function//heterocyclic compound binding//organic cyclic compound binding//nucleic acid binding//binding//DNA binding
Novel00020	GO:0072521//GO:0072522//GO:0044238//GO:0008152//GO:0019438//GO:1901657//GO:0009163//GO:0098655//GO:0006811//GO:1902578//GO:0006754//GO:0009150//GO:0034654//GO:0008150//GO:0046129//GO:0006818//GO:0006796//GO:0009117//GO:0009161//GO:0044710//GO:0046483//GO:0044281//GO:1901659//GO:0055086//GO:0042451//GO:0051234//GO:1901360//GO:0071704//GO:0046128//GO:1902600//GO:1901576//GO:0009126//GO:0034641//GO:…	purine-containing compound metabolic process//purine-containing compound biosynthetic process//primary metabolic process//metabolic process//aromatic compound biosynthetic process//glycosyl compound metabolic process//nucleoside biosynthetic process//cation transmembrane transport//ion transport//single-organism localization//ATP biosynthetic process//purine ribonucleotide metabolic process//nucl…	GO:0044425//GO:0032991//GO:0005753//GO:0005743//GO:0098798//GO:0005740//GO:0016469//GO:0043227//GO:0005575//GO:0005737//GO:0044464//GO:0031975//GO:0044446//GO:0044424//GO:0044429//GO:0045263//GO:0005623//GO:0019866//GO:0031090//GO:0016020//GO:0044422//GO:0031967//GO:0043229//GO:0005739//GO:0031966//GO:0043234//GO:0045259//GO:0098796//GO:0005622//GO:0098800//GO:0000276//GO:0044444//GO:0044455//GO:…	membrane part//macromolecular complex//mitochondrial proton-transporting ATP synthase complex//mitochondrial inner membrane//mitochondrial protein complex//mitochondrial envelope//proton-transporting two-sector ATPase complex//membrane-bounded organelle//cellular_component//cytoplasm//cell part//envelope//intracellular organelle part//intracellular part//mitochondrial part//proton-transporting AT…	GO:0022857//GO:0015078//GO:0022890//GO:0008324//GO:0003674//GO:0005215//GO:0022892//GO:0015075//GO:0022891//GO:0015077	transmembrane transporter activity//hydrogen ion transmembrane transporter activity//inorganic cation transmembrane transporter activity//cation transmembrane transporter activity//molecular_function//transporter activity//substrate-specific transporter activity//ion transmembrane transporter activity//substrate-specific transmembrane transporter activity//monovalent inorganic cation transmembran…
Novel00023	--	--	--	--	GO:0003674//GO:0016787//GO:0016788//GO:0016791//GO:0003824//GO:0042578	molecular_function//hydrolase activity//hydrolase activity, acting on ester bonds//phosphatase activity//catalytic activity//phosphoric ester hydrolase activity
Novel00025	--	--	--	--	GO:0003674//GO:0005515//GO:0005488	molecular_function//protein binding//binding
Novel00027	GO:0006629//GO:0019538//GO:0044260//GO:0042158//GO:0008150//GO:0006643//GO:0008654//GO:1903509//GO:0034645//GO:0045017//GO:0044238//GO:0006664//GO:0008152//GO:1901135//GO:0046488//GO:0006793//GO:1901137//GO:0006505//GO:0006464//GO:0044255//GO:0071704//GO:1901576//GO:0046474//GO:0044710//GO:0009059//GO:0006796//GO:0043412//GO:0006506//GO:0036211//GO:0009058//GO:0044237//GO:0046467//GO:0043170//GO:…	lipid metabolic process//protein metabolic process//cellular macromolecule metabolic process//lipoprotein biosynthetic process//biological_process//membrane lipid metabolic process//phospholipid biosynthetic process//liposaccharide metabolic process//cellular macromolecule biosynthetic process//glycerolipid biosynthetic process//primary metabolic process//glycolipid metabolic process//metabolic p…	GO:0005737//GO:0044464//GO:0005789//GO:0044446//GO:0005575//GO:0043227//GO:0044425//GO:0043229//GO:0044432//GO:0016020//GO:0044422//GO:0042175//GO:0005783//GO:0005623//GO:0031090//GO:0044424//GO:0016021//GO:0044444//GO:0005622//GO:0031224//GO:0012505//GO:0043231//GO:0043226//GO:0098588	cytoplasm//cell part//endoplasmic reticulum membrane//intracellular organelle part//cellular_component//membrane-bounded organelle//membrane part//intracellular organelle//endoplasmic reticulum part//membrane//organelle part//nuclear outer membrane-endoplasmic reticulum membrane network//endoplasmic reticulum//cell//organelle membrane//intracellular part//integral component of membrane//cytoplasm…	--	--
Novel00030	--	--	--	--	GO:0000166//GO:0035639//GO:0001883//GO:0005488//GO:0005524//GO:0032549//GO:0043168//GO:0032555//GO:0097367//GO:0032559//GO:0036094//GO:0030554//GO:0043167//GO:0032553//GO:0097159//GO:0017076//GO:1901363//GO:0032550//GO:0003674//GO:1901265//GO:0001882	nucleotide binding//purine ribonucleoside triphosphate binding//purine nucleoside binding//binding//ATP binding//ribonucleoside binding//anion binding//purine ribonucleotide binding//carbohydrate derivative binding//adenyl ribonucleotide binding//small molecule binding//adenyl nucleotide binding//ion binding//ribonucleotide binding//organic cyclic compound binding//purine nucleotide binding//hete…
Novel00031	GO:0009987//GO:0006457//GO:0018208//GO:0044237//GO:0043170//GO:0044267//GO:0018193//GO:0006464//GO:0071704//GO:0043412//GO:0000413//GO:0036211//GO:0019538//GO:0044260//GO:0008150//GO:0044238//GO:0008152	cellular process//protein folding//peptidyl-proline modification//cellular metabolic process//macromolecule metabolic process//cellular protein metabolic process//peptidyl-amino acid modification//cellular protein modification process//organic substance metabolic process//macromolecule modification//protein peptidyl-prolyl isomerization//protein modification process//protein metabolic process//ce…	--	--	GO:0003755//GO:0016853//GO:0016859//GO:0003824//GO:0003674	peptidyl-prolyl cis-trans isomerase activity//isomerase activity//cis-trans isomerase activity//catalytic activity//molecular_function
Novel00034	--	--	--	--	GO:0005488//GO:0003674//GO:0005515	binding//molecular_function//protein binding
Novel00039	--	--	GO:0016021//GO:0031224//GO:0005575//GO:0044425//GO:0016020	integral component of membrane//intrinsic component of membrane//cellular_component//membrane part//membrane	--	--
Novel00040	--	--	--	--	GO:0018112//GO:0016855//GO:0003674//GO:0047661//GO:0036361//GO:0003824//GO:0016853//GO:0016854	proline racemase activity//racemase and epimerase activity, acting on amino acids and derivatives//molecular_function//amino-acid racemase activity//racemase activity, acting on amino acids and derivatives//catalytic activity//isomerase activity//racemase and epimerase activity
Novel00041	--	--	GO:0005575//GO:0044425//GO:0016020//GO:0016021//GO:0031224	cellular_component//membrane part//membrane//integral component of membrane//intrinsic component of membrane	--	--
Novel00042	--	--	GO:0016021//GO:0031224//GO:0005575//GO:0044425//GO:0016020	integral component of membrane//intrinsic component of membrane//cellular_component//membrane part//membrane	--	--
Novel00043	GO:0034645//GO:0008654//GO:1903509//GO:0006643//GO:0006664//GO:0008152//GO:0044238//GO:0045017//GO:0044260//GO:0006629//GO:0019538//GO:0008150//GO:0042158//GO:0009059//GO:0044710//GO:0046474//GO:0036211//GO:0006506//GO:0043412//GO:0006796//GO:0006505//GO:0006464//GO:1901137//GO:0006793//GO:1901135//GO:0046488//GO:1901576//GO:0071704//GO:0044255//GO:0044699//GO:0042157//GO:0006644//GO:0090407//GO:…	cellular macromolecule biosynthetic process//phospholipid biosynthetic process//liposaccharide metabolic process//membrane lipid metabolic process//glycolipid metabolic process//metabolic process//primary metabolic process//glycerolipid biosynthetic process//cellular macromolecule metabolic process//lipid metabolic process//protein metabolic process//biological_process//lipoprotein biosynthetic p…	GO:0044425//GO:0005575//GO:0016020//GO:0031224//GO:0016021	membrane part//cellular_component//membrane//intrinsic component of membrane//integral component of membrane	GO:0008375//GO:0016757//GO:0016740//GO:0003674//GO:0016758//GO:0008194//GO:0003824//GO:0017176	acetylglucosaminyltransferase activity//transferase activity, transferring glycosyl groups//transferase activity//molecular_function//transferase activity, transferring hexosyl groups//UDP-glycosyltransferase activity//catalytic activity//phosphatidylinositol N-acetylglucosaminyltransferase activity
Novel00044	--	--	--	--	GO:0003674//GO:0005515//GO:0005488	molecular_function//protein binding//binding
Novel00045	--	--	--	--	GO:0005488//GO:0003676//GO:0097159//GO:1901363//GO:0003674	binding//nucleic acid binding//organic cyclic compound binding//heterocyclic compound binding//molecular_function
Novel00049	--	--	--	--	GO:0097159//GO:1901363//GO:0003674//GO:0005488//GO:0003676	organic cyclic compound binding//heterocyclic compound binding//molecular_function//binding//nucleic acid binding
Novel00052	GO:0055114//GO:0006811//GO:1902578//GO:0006826//GO:0050789//GO:0065007//GO:0070838//GO:0044700//GO:0008152//GO:0008150//GO:0044710//GO:0035556//GO:0072511//GO:0050896//GO:0050794//GO:0023052//GO:0007186//GO:0000041//GO:0051234//GO:0044699//GO:0006812//GO:0051716//GO:0007165//GO:0015684//GO:0051179//GO:0006810//GO:0007154//GO:0044763//GO:0044765//GO:0009987//GO:0030001//GO:0007264	oxidation-reduction process//ion transport//single-organism localization//iron ion transport//regulation of biological process//biological regulation//divalent metal ion transport//single organism signaling//metabolic process//biological_process//single-organism metabolic process//intracellular signal transduction//divalent inorganic cation transport//response to stimulus//regulation of cellular …	GO:0044425//GO:0032991//GO:0044464//GO:0071944//GO:0005575//GO:0005886//GO:0005623//GO:0016012//GO:0016011//GO:0098797//GO:0016020//GO:0016010//GO:0098796//GO:0044459//GO:0031224//GO:0043234//GO:0016021	membrane part//macromolecular complex//cell part//cell periphery//cellular_component//plasma membrane//cell//sarcoglycan complex//dystroglycan complex//plasma membrane protein complex//membrane//dystrophin-associated glycoprotein complex//membrane protein complex//plasma membrane part//intrinsic component of membrane//protein complex//integral component of membrane	GO:0043168//GO:0032555//GO:0032549//GO:0016818//GO:0022857//GO:0097367//GO:0031683//GO:0046915//GO:0016651//GO:0036094//GO:0000166//GO:0051540//GO:0017111//GO:0015093//GO:0022890//GO:0003924//GO:0035639//GO:0044877//GO:0060089//GO:0004871//GO:0001883//GO:0005488//GO:0016787//GO:0032403//GO:0003674//GO:1901265//GO:0008324//GO:0016817//GO:0032561//GO:0016462//GO:0005215//GO:0051536//GO:0016491//GO:…	anion binding//purine ribonucleotide binding//ribonucleoside binding//hydrolase activity, acting on acid anhydrides, in phosphorus-containing anhydrides//transmembrane transporter activity//carbohydrate derivative binding//G-protein beta/gamma-subunit complex binding//transition metal ion transmembrane transporter activity//oxidoreductase activity, acting on NAD(P)H//small molecule binding//nucle…
Novel00054	--	--	--	--	GO:0008270//GO:0046914//GO:0005488//GO:0043169//GO:0043167//GO:0005515//GO:0046983//GO:0003674//GO:0046872	zinc ion binding//transition metal ion binding//binding//cation binding//ion binding//protein binding//protein dimerization activity//molecular_function//metal ion binding
Novel00058	GO:0006139//GO:0060255//GO:0019219//GO:1903506//GO:0051171//GO:0050794//GO:0071704//GO:1901360//GO:0051252//GO:0034641//GO:1901576//GO:0019222//GO:0009059//GO:0046483//GO:0097659//GO:0044260//GO:0090304//GO:0008150//GO:0034654//GO:0006355//GO:0050789//GO:0034645//GO:0065007//GO:0044238//GO:2000112//GO:0019438//GO:2001141//GO:0008152//GO:0044249//GO:0009987//GO:0031323//GO:0010467//GO:0018130//GO:…	nucleobase-containing compound metabolic process//regulation of macromolecule metabolic process//regulation of nucleobase-containing compound metabolic process//regulation of nucleic acid-templated transcription//regulation of nitrogen compound metabolic process//regulation of cellular process//organic substance metabolic process//organic cyclic compound metabolic process//regulation of RNA metab…	--	--	GO:0003676//GO:0005488//GO:0003677//GO:1901363//GO:0097159//GO:0003674	nucleic acid binding//binding//DNA binding//heterocyclic compound binding//organic cyclic compound binding//molecular_function
Novel00068	--	--	GO:0012505//GO:0031224//GO:0005622//GO:0031300//GO:0016021//GO:0043226//GO:0031301//GO:0043231//GO:0005635//GO:0005637//GO:0031229//GO:0044425//GO:0043227//GO:0005639//GO:0005575//GO:0031975//GO:0044446//GO:0044464//GO:0044424//GO:0031090//GO:0019866//GO:0005623//GO:0005634//GO:0044428//GO:0044422//GO:0031967//GO:0016020//GO:0044453//GO:0031965//GO:0043229	endomembrane system//intrinsic component of membrane//intracellular//intrinsic component of organelle membrane//integral component of membrane//organelle//integral component of organelle membrane//intracellular membrane-bounded organelle//nuclear envelope//nuclear inner membrane//intrinsic component of nuclear inner membrane//membrane part//membrane-bounded organelle//integral component of nuclea…	--	--
Novel00073	--	--	--	--	GO:0005515//GO:0003674//GO:0005488	protein binding//molecular_function//binding
Novel00075	--	--	GO:0016021//GO:0031224//GO:0005575//GO:0044425//GO:0016020	integral component of membrane//intrinsic component of membrane//cellular_component//membrane part//membrane	--	--
Novel00076	GO:0051234//GO:0008150//GO:1902578//GO:0006811//GO:0030001//GO:0044765//GO:0006810//GO:0051179//GO:0044699//GO:0006812	establishment of localization//biological_process//single-organism localization//ion transport//metal ion transport//single-organism transport//transport//localization//single-organism process//cation transport	GO:0044424//GO:0005623//GO:0005575//GO:0044464//GO:0005737//GO:0005622	intracellular part//cell//cellular_component//cell part//cytoplasm//intracellular	GO:0005488//GO:0005515//GO:0043167//GO:0043169//GO:0046872//GO:0003674	binding//protein binding//ion binding//cation binding//metal ion binding//molecular_function
Novel00078	GO:0044262//GO:0006112//GO:0006073//GO:0044710//GO:0044723//GO:0009059//GO:0071704//GO:1901576//GO:0006091//GO:0005976//GO:0015980//GO:0005978//GO:0044238//GO:0005977//GO:0008152//GO:0055114//GO:0034645//GO:0008150//GO:0033692//GO:0044260//GO:0044264//GO:0044763//GO:0034637//GO:0005975//GO:0000271//GO:0044249//GO:0009987//GO:0009250//GO:0016051//GO:0044711//GO:0044042//GO:0044699//GO:0009058//GO:…	cellular carbohydrate metabolic process//energy reserve metabolic process//cellular glucan metabolic process//single-organism metabolic process//single-organism carbohydrate metabolic process//macromolecule biosynthetic process//organic substance metabolic process//organic substance biosynthetic process//generation of precursor metabolites and energy//polysaccharide metabolic process//energy deri…	--	--	GO:0035251//GO:0046527//GO:0016740//GO:0016757//GO:0004373//GO:0008194//GO:0016758//GO:0003674//GO:0003824	UDP-glucosyltransferase activity//glucosyltransferase activity//transferase activity//transferase activity, transferring glycosyl groups//glycogen (starch) synthase activity//UDP-glycosyltransferase activity//transferase activity, transferring hexosyl groups//molecular_function//catalytic activity
Novel00081	GO:0008150//GO:0003333//GO:1903825//GO:0015833//GO:1902578//GO:0006811//GO:0006835//GO:0051234//GO:0006865//GO:0071702//GO:0035442//GO:0015814//GO:0046942//GO:0042886//GO:0034220//GO:0098656//GO:0051179//GO:0006820//GO:0055085//GO:0071705//GO:0044699//GO:0035672//GO:0006857//GO:0042938//GO:1902604//GO:0015849//GO:0009987//GO:0044765//GO:0015711//GO:0072337//GO:0044763//GO:0006810	biological_process//amino acid transmembrane transport//organic acid transmembrane transport//peptide transport//single-organism localization//ion transport//dicarboxylic acid transport//establishment of localization//amino acid transport//organic substance transport//dipeptide transmembrane transport//p-aminobenzoyl-glutamate transport//carboxylic acid transport//amide transport//ion transmembra…	--	--	GO:0072349//GO:0035673//GO:0015563//GO:0008514//GO:0008509//GO:0022857//GO:0015197//GO:0015198//GO:0005310//GO:0005215//GO:0015558//GO:0015569//GO:0005342//GO:0042887//GO:0003674//GO:0042936//GO:0022891//GO:0046943//GO:0022892//GO:0071916//GO:0015075	modified amino acid transmembrane transporter activity//oligopeptide transmembrane transporter activity//uptake transmembrane transporter activity//organic anion transmembrane transporter activity//anion transmembrane transporter activity//transmembrane transporter activity//peptide transporter activity//oligopeptide transporter activity//dicarboxylic acid transmembrane transporter activity//tran…
Novel00083	GO:0022900//GO:0044710//GO:0006091//GO:0055114//GO:0008152//GO:0008150//GO:0044763//GO:0009987//GO:0044699//GO:0044237	electron transport chain//single-organism metabolic process//generation of precursor metabolites and energy//oxidation-reduction process//metabolic process//biological_process//single-organism cellular process//cellular process//single-organism process//cellular metabolic process	GO:0016020//GO:0044425//GO:0005575//GO:0031224//GO:0016021	membrane//membrane part//cellular_component//intrinsic component of membrane//integral component of membrane	GO:0016679//GO:0008827//GO:0016682//GO:0015002//GO:0003674//GO:0003824//GO:0016491	oxidoreductase activity, acting on diphenols and related substances as donors//cytochrome o ubiquinol oxidase activity//oxidoreductase activity, acting on diphenols and related substances as donors, oxygen as acceptor//heme-copper terminal oxidase activity//molecular_function//catalytic activity//oxidoreductase activity
Novel00087	GO:0044248//GO:0044403//GO:0008150//GO:0044260//GO:0009057//GO:0008152//GO:0055114//GO:0071704//GO:0019058//GO:0044764//GO:0032801//GO:0044710//GO:0044237//GO:0009056//GO:0043170//GO:0044419//GO:0044699//GO:1901575//GO:0016032//GO:0051704//GO:0009987//GO:0019076//GO:0043112	cellular catabolic process//symbiosis, encompassing mutualism through parasitism//biological_process//cellular macromolecule metabolic process//macromolecule catabolic process//metabolic process//oxidation-reduction process//organic substance metabolic process//viral life cycle//multi-organism cellular process//receptor catabolic process//single-organism metabolic process//cellular metabolic proc…	GO:0005575//GO:0044217//GO:0044218//GO:0044279//GO:0018995//GO:0033643//GO:0044216//GO:0033644//GO:0043657//GO:0044215	cellular_component//other organism part//other organism cell membrane//other organism membrane//host//host cell part//other organism cell//host cell membrane//host cell//other organism	GO:0022857//GO:0016491//GO:0003824//GO:0022838//GO:0005215//GO:0008324//GO:0005216//GO:0003674//GO:0022891//GO:0016903//GO:0022892//GO:0022803//GO:0005261//GO:0015075//GO:0015267	transmembrane transporter activity//oxidoreductase activity//catalytic activity//substrate-specific channel activity//transporter activity//cation transmembrane transporter activity//ion channel activity//molecular_function//substrate-specific transmembrane transporter activity//oxidoreductase activity, acting on the aldehyde or oxo group of donors//substrate-specific transporter activity//passiv…
Novel00093	GO:0034641//GO:1901576//GO:0071704//GO:1901360//GO:0006139//GO:0097659//GO:0009059//GO:0046483//GO:0008150//GO:0034654//GO:0044260//GO:0090304//GO:0019438//GO:0008152//GO:0044238//GO:0034645//GO:0005975//GO:0044249//GO:0009987//GO:0006807//GO:0018130//GO:0010467//GO:0032774//GO:0043170//GO:0044237//GO:0006351//GO:0009058//GO:0044271//GO:0006725//GO:0016070//GO:1901362	cellular nitrogen compound metabolic process//organic substance biosynthetic process//organic substance metabolic process//organic cyclic compound metabolic process//nucleobase-containing compound metabolic process//nucleic acid-templated transcription//macromolecule biosynthetic process//heterocycle metabolic process//biological_process//nucleobase-containing compound biosynthetic process//cellu…	--	--	GO:0005488//GO:0003677//GO:0003676//GO:0016798//GO:0003899//GO:0016740//GO:0016779//GO:0016772//GO:0004553//GO:1901363//GO:0097159//GO:0034062//GO:0003824//GO:0003674//GO:0016787	binding//DNA binding//nucleic acid binding//hydrolase activity, acting on glycosyl bonds//DNA-directed RNA polymerase activity//transferase activity//nucleotidyltransferase activity//transferase activity, transferring phosphorus-containing groups//hydrolase activity, hydrolyzing O-glycosyl compounds//heterocyclic compound binding//organic cyclic compound binding//RNA polymerase activity//catalyti…
Novel00095	GO:0098813//GO:0007010//GO:0050764//GO:0006518//GO:0006996//GO:0043043//GO:0006259//GO:0048523//GO:0044249//GO:0009987//GO:1901564//GO:0051128//GO:0016192//GO:0006807//GO:0044765//GO:0006810//GO:0010467//GO:0007059//GO:0006412//GO:0044763//GO:0032879//GO:0045806//GO:0043603//GO:0044267//GO:0048519//GO:0016043//GO:0044237//GO:0009058//GO:0043170//GO:0000226//GO:0044271//GO:0043604//GO:0007017//GO:…	nuclear chromosome segregation//cytoskeleton organization//regulation of phagocytosis//peptide metabolic process//organelle organization//peptide biosynthetic process//DNA metabolic process//negative regulation of cellular process//cellular biosynthetic process//cellular process//organonitrogen compound metabolic process//regulation of cellular component organization//vesicle-mediated transport//…	GO:0043231//GO:0043657//GO:0033646//GO:0005819//GO:0043226//GO:0000228//GO:0000942//GO:0000780//GO:0000793//GO:0000776//GO:0043228//GO:0030430//GO:0070013//GO:0043232//GO:0000940//GO:0044215//GO:0044427//GO:0043656//GO:0044430//GO:0005856//GO:0033643//GO:0000778//GO:0005622//GO:0015630//GO:0044444//GO:0031974//GO:0043234//GO:0042729//GO:0005694//GO:0005874//GO:0044216//GO:0000794//GO:0000777//GO:…	intracellular membrane-bounded organelle//host cell//host intracellular part//spindle//organelle//nuclear chromosome//condensed nuclear chromosome outer kinetochore//condensed nuclear chromosome, centromeric region//condensed chromosome//kinetochore//non-membrane-bounded organelle//host cell cytoplasm//intracellular organelle lumen//intracellular non-membrane-bounded organelle//condensed chromoso…	GO:1901363//GO:0003735//GO:0097159//GO:0003674//GO:0003676//GO:0005198//GO:0005488//GO:0003723	heterocyclic compound binding//structural constituent of ribosome//organic cyclic compound binding//molecular_function//nucleic acid binding//structural molecule activity//binding//RNA binding
Novel00100	GO:0050896//GO:0008150//GO:0009607	response to stimulus//biological_process//response to biotic stimulus	GO:0016020//GO:0005575//GO:0044425//GO:0016021//GO:0031224	membrane//cellular_component//membrane part//integral component of membrane//intrinsic component of membrane	--	--
Novel00103	GO:0008150//GO:0015979//GO:0008152//GO:0044237//GO:0009987	biological_process//photosynthesis//metabolic process//cellular metabolic process//cellular process	GO:0005737//GO:0044464//GO:0005575//GO:0044425//GO:0032991//GO:0009579//GO:0016020//GO:0005623//GO:0044424//GO:0042651//GO:0034357//GO:0005622//GO:0098796//GO:0030089//GO:0043234//GO:0030076//GO:0044436	cytoplasm//cell part//cellular_component//membrane part//macromolecular complex//thylakoid//membrane//cell//intracellular part//thylakoid membrane//photosynthetic membrane//intracellular//membrane protein complex//phycobilisome//protein complex//light-harvesting complex//thylakoid part	GO:0004553//GO:0008270//GO:0046914//GO:0005488//GO:0016798//GO:0046872//GO:0003824//GO:0016787//GO:0003674//GO:0043169//GO:0043167//GO:0033925	hydrolase activity, hydrolyzing O-glycosyl compounds//zinc ion binding//transition metal ion binding//binding//hydrolase activity, acting on glycosyl bonds//metal ion binding//catalytic activity//hydrolase activity//molecular_function//cation binding//ion binding//mannosyl-glycoprotein endo-beta-N-acetylglucosaminidase activity
Novel00105	--	--	GO:0043227//GO:0032991//GO:0005763//GO:0044464//GO:0044446//GO:0005737//GO:0005575//GO:0005840//GO:0030529//GO:0044391//GO:0005623//GO:0044429//GO:0044424//GO:0005739//GO:0043229//GO:0043233//GO:0044422//GO:0015935//GO:0031974//GO:0044444//GO:0000313//GO:0005759//GO:0005622//GO:0005761//GO:0043232//GO:0000314//GO:0070013//GO:0043228//GO:0043226//GO:0043231	membrane-bounded organelle//macromolecular complex//mitochondrial small ribosomal subunit//cell part//intracellular organelle part//cytoplasm//cellular_component//ribosome//ribonucleoprotein complex//ribosomal subunit//cell//mitochondrial part//intracellular part//mitochondrion//intracellular organelle//organelle lumen//organelle part//small ribosomal subunit//membrane-enclosed lumen//cytoplasmic…	GO:0005198//GO:0003674//GO:0003735	structural molecule activity//molecular_function//structural constituent of ribosome
Novel00107	--	--	GO:0005575//GO:0016020	cellular_component//membrane	--	--
Novel00108	GO:0050877//GO:0032501//GO:0051179//GO:0044707//GO:0006812//GO:0044699//GO:0007608//GO:0003008//GO:0030001//GO:0044765//GO:0015672//GO:0006810//GO:0007606//GO:0008150//GO:1902578//GO:0006811//GO:0051234//GO:0006813//GO:0007600	neurological system process//multicellular organismal process//localization//single-multicellular organism process//cation transport//single-organism process//sensory perception of smell//system process//metal ion transport//single-organism transport//monovalent inorganic cation transport//transport//sensory perception of chemical stimulus//biological_process//single-organism localization//ion tr…	GO:0016021//GO:0031224//GO:0005575//GO:0044425//GO:0016020	integral component of membrane//intrinsic component of membrane//cellular_component//membrane part//membrane	GO:0022838//GO:0004984//GO:0005215//GO:0008324//GO:0005216//GO:0003674//GO:0015269//GO:0022891//GO:0030234//GO:0022839//GO:0015077//GO:0022892//GO:0022803//GO:0005515//GO:0046873//GO:0004872//GO:0005261//GO:0015075//GO:0015267//GO:0004888//GO:0015079//GO:0022836//GO:0005227//GO:0022857//GO:0005267//GO:0005549//GO:0098772//GO:0004871//GO:0005488//GO:0038023//GO:0022890//GO:0060089	substrate-specific channel activity//olfactory receptor activity//transporter activity//cation transmembrane transporter activity//ion channel activity//molecular_function//calcium-activated potassium channel activity//substrate-specific transmembrane transporter activity//enzyme regulator activity//ion gated channel activity//monovalent inorganic cation transmembrane transporter activity//substr…
Novel00110	--	--	GO:0016020//GO:0005575	membrane//cellular_component	--	--
Novel00116	--	--	GO:0009986//GO:0044464//GO:0005575//GO:0016020//GO:0005623	cell surface//cell part//cellular_component//membrane//cell	GO:0003674//GO:0005515//GO:0005488	molecular_function//protein binding//binding
Novel00120	GO:0003333//GO:0008150//GO:1903825//GO:0008152//GO:0015980//GO:0006811//GO:0055114//GO:1902578//GO:0051234//GO:0006091//GO:0006865//GO:0071702//GO:0044710//GO:0046942//GO:0034220//GO:0098656//GO:0044237//GO:0006820//GO:0051179//GO:0055085//GO:0071705//GO:0044699//GO:0045333//GO:0009987//GO:0015849//GO:0044765//GO:0015711//GO:0044763//GO:0006810	amino acid transmembrane transport//biological_process//organic acid transmembrane transport//metabolic process//energy derivation by oxidation of organic compounds//ion transport//oxidation-reduction process//single-organism localization//establishment of localization//generation of precursor metabolites and energy//amino acid transport//organic substance transport//single-organism metabolic pro…	GO:0005575//GO:0044464//GO:0005737//GO:0043227//GO:0005739//GO:0043229//GO:0044424//GO:0005623//GO:0005634//GO:0005622//GO:0044444//GO:0043226//GO:0043231	cellular_component//cell part//cytoplasm//membrane-bounded organelle//mitochondrion//intracellular organelle//intracellular part//cell//nucleus//intracellular//cytoplasmic part//organelle//intracellular membrane-bounded organelle	--	--
Novel00122	--	--	GO:0043229//GO:0005739//GO:0044424//GO:0005623//GO:0005575//GO:0044464//GO:0005737//GO:0043227//GO:0043226//GO:0043231//GO:0005622//GO:0044444	intracellular organelle//mitochondrion//intracellular part//cell//cellular_component//cell part//cytoplasm//membrane-bounded organelle//organelle//intracellular membrane-bounded organelle//intracellular//cytoplasmic part	--	--
Novel00124	GO:0009405//GO:0008150//GO:0051704	pathogenesis//biological_process//multi-organism process	GO:0016020//GO:0005575	membrane//cellular_component	--	--
Novel00129	GO:0008150//GO:0009399//GO:0008152//GO:0071941//GO:0006807	biological_process//nitrogen fixation//metabolic process//nitrogen cycle metabolic process//nitrogen compound metabolic process	--	--	--	--
Novel00130	--	--	GO:0044425//GO:0005575//GO:0016020//GO:0031224//GO:0016021	membrane part//cellular_component//membrane//intrinsic component of membrane//integral component of membrane	--	--
Novel00131	--	--	GO:0005622//GO:0043231//GO:0043226//GO:0043227//GO:0044464//GO:0005575//GO:0005623//GO:0005634//GO:0044424//GO:0043229	intracellular//intracellular membrane-bounded organelle//organelle//membrane-bounded organelle//cell part//cellular_component//cell//nucleus//intracellular part//intracellular organelle	--	--
Novel00134	GO:0031331//GO:0031323//GO:0009987//GO:0031329//GO:0048518//GO:0031325//GO:0044237//GO:0009896//GO:0009056//GO:0006914//GO:0050794//GO:0009894//GO:0010506//GO:0019222//GO:0009893//GO:0008150//GO:0048522//GO:0044248//GO:0008152//GO:0010508//GO:0050789//GO:0065007	positive regulation of cellular catabolic process//regulation of cellular metabolic process//cellular process//regulation of cellular catabolic process//positive regulation of biological process//positive regulation of cellular metabolic process//cellular metabolic process//positive regulation of catabolic process//catabolic process//autophagy//regulation of cellular process//regulation of catabo…	--	--	--	--
Novel00138	--	--	GO:0043226//GO:0043231//GO:0005622//GO:0043229//GO:0005634//GO:0005623//GO:0044424//GO:0044464//GO:0005575//GO:0043227	organelle//intracellular membrane-bounded organelle//intracellular//intracellular organelle//nucleus//cell//intracellular part//cell part//cellular_component//membrane-bounded organelle	--	--
Novel00144	--	--	--	--	GO:0003676//GO:0005488//GO:0003723//GO:0003674//GO:0097159//GO:1901363	nucleic acid binding//binding//RNA binding//molecular_function//organic cyclic compound binding//heterocyclic compound binding
Novel00148	GO:0008150//GO:0006811//GO:1902578//GO:0051234//GO:0006820//GO:0051179//GO:0044699//GO:0006817//GO:0044765//GO:0015698//GO:0006810	biological_process//ion transport//single-organism localization//establishment of localization//anion transport//localization//single-organism process//phosphate ion transport//single-organism transport//inorganic anion transport//transport	GO:0005575//GO:0016020	cellular_component//membrane	GO:0022857//GO:0005488//GO:1901677//GO:0015291//GO:0005215//GO:0005315//GO:0003674//GO:0022804//GO:0005515	transmembrane transporter activity//binding//phosphate transmembrane transporter activity//secondary active transmembrane transporter activity//transporter activity//inorganic phosphate transmembrane transporter activity//molecular_function//active transmembrane transporter activity//protein binding
Novel00150	GO:0008150//GO:0009405//GO:0051704	biological_process//pathogenesis//multi-organism process	GO:0044464//GO:0005737//GO:0005575//GO:0043227//GO:0043229//GO:0005739//GO:0005623//GO:0044424//GO:0044444//GO:0005622//GO:0043226//GO:0043231	cell part//cytoplasm//cellular_component//membrane-bounded organelle//intracellular organelle//mitochondrion//cell//intracellular part//cytoplasmic part//intracellular//organelle//intracellular membrane-bounded organelle	GO:0005488//GO:0003723//GO:0003676//GO:0003674//GO:1901363//GO:0097159	binding//RNA binding//nucleic acid binding//molecular_function//heterocyclic compound binding//organic cyclic compound binding
Novel00155	--	--	GO:0005575//GO:0044425//GO:0016020//GO:0016021//GO:0031224	cellular_component//membrane part//membrane//integral component of membrane//intrinsic component of membrane	--	--
Novel00159	GO:0071704//GO:1901360//GO:0044255//GO:0034641//GO:1901576//GO:0006139//GO:0006793//GO:0050794//GO:0006796//GO:0006915//GO:0044710//GO:0012501//GO:0009059//GO:0046483//GO:0008150//GO:0016265//GO:0044260//GO:0006629//GO:0090304//GO:0043069//GO:0043067//GO:0008219//GO:0044238//GO:0008152//GO:0008654//GO:0050789//GO:0034645//GO:0065007//GO:0010941//GO:0044249//GO:0009987//GO:0006259//GO:0048523//GO:…	organic substance metabolic process//organic cyclic compound metabolic process//cellular lipid metabolic process//cellular nitrogen compound metabolic process//organic substance biosynthetic process//nucleobase-containing compound metabolic process//phosphorus metabolic process//regulation of cellular process//phosphate-containing compound metabolic process//apoptotic process//single-organism met…	GO:0016020//GO:0005623//GO:0071944//GO:0005886//GO:0005575//GO:0044464	membrane//cell//cell periphery//plasma membrane//cellular_component//cell part	GO:0016746//GO:0005488//GO:0043772//GO:0034061//GO:0016740//GO:0016772//GO:0008408//GO:0016779//GO:0004518//GO:0005521//GO:0005515//GO:0003887//GO:0016747//GO:0003824//GO:0016788//GO:0016787//GO:0003674//GO:0004527	transferase activity, transferring acyl groups//binding//acyl-phosphate glycerol-3-phosphate acyltransferase activity//DNA polymerase activity//transferase activity//transferase activity, transferring phosphorus-containing groups//3'-5' exonuclease activity//nucleotidyltransferase activity//nuclease activity//lamin binding//protein binding//DNA-directed DNA polymerase activity//transferase activi…
Novel00160	GO:0008150//GO:0015979//GO:0090304//GO:0044260//GO:0015074//GO:0044238//GO:0008152//GO:0071704//GO:1901360//GO:0034641//GO:0006139//GO:0046483//GO:0044237//GO:0043170//GO:0006725//GO:0006259//GO:0009987//GO:0006807	biological_process//photosynthesis//nucleic acid metabolic process//cellular macromolecule metabolic process//DNA integration//primary metabolic process//metabolic process//organic substance metabolic process//organic cyclic compound metabolic process//cellular nitrogen compound metabolic process//nucleobase-containing compound metabolic process//heterocycle metabolic process//cellular metabolic …	--	--	--	--
Novel00163	GO:0008152//GO:0044238//GO:0044260//GO:0090304//GO:0008150//GO:0043631//GO:0046483//GO:0006139//GO:0034641//GO:0071704//GO:1901360//GO:0006725//GO:0016070//GO:0043170//GO:0044237//GO:0006807//GO:0009987	metabolic process//primary metabolic process//cellular macromolecule metabolic process//nucleic acid metabolic process//biological_process//RNA polyadenylation//heterocycle metabolic process//nucleobase-containing compound metabolic process//cellular nitrogen compound metabolic process//organic substance metabolic process//organic cyclic compound metabolic process//cellular aromatic compound meta…	GO:0005575//GO:0016020	cellular_component//membrane	GO:0016779//GO:0016772//GO:0016740//GO:0004652//GO:0003674//GO:0070566//GO:0003824	nucleotidyltransferase activity//transferase activity, transferring phosphorus-containing groups//transferase activity//polynucleotide adenylyltransferase activity//molecular_function//adenylyltransferase activity//catalytic activity
Novel00165	GO:0008150//GO:0009987//GO:0044763//GO:0007154//GO:0044699	biological_process//cellular process//single-organism cellular process//cell communication//single-organism process	GO:0016020//GO:0005575//GO:0019012//GO:0036338//GO:0019031//GO:0044423	membrane//cellular_component//virion//viral membrane//viral envelope//virion part	GO:0005488//GO:0005515//GO:0003674	binding//protein binding//molecular_function
Novel00171	GO:0010467//GO:0009314//GO:0006807//GO:0018130//GO:0031323//GO:0044249//GO:0009987//GO:0051090//GO:0009416//GO:0006725//GO:0031326//GO:0016070//GO:0080090//GO:1901362//GO:0044271//GO:0010556//GO:0043170//GO:0009058//GO:0044237//GO:0006351//GO:0009889//GO:0032774//GO:0010468//GO:0009059//GO:0046483//GO:0009628//GO:0065009//GO:0019222//GO:0097659//GO:0051171//GO:1903506//GO:0050794//GO:0019219//GO:…	gene expression//response to radiation//nitrogen compound metabolic process//heterocycle biosynthetic process//regulation of cellular metabolic process//cellular biosynthetic process//cellular process//regulation of sequence-specific DNA binding transcription factor activity//response to light stimulus//cellular aromatic compound metabolic process//regulation of cellular biosynthetic process//RNA…	GO:0043226//GO:0043231//GO:0005576//GO:0005622//GO:0005623//GO:0005634//GO:0044424//GO:0043229//GO:0043227//GO:0044464//GO:0005575	organelle//intracellular membrane-bounded organelle//extracellular region//intracellular//cell//nucleus//intracellular part//intracellular organelle//membrane-bounded organelle//cell part//cellular_component	GO:0005179//GO:0005515//GO:0003674//GO:0005488//GO:0005102	hormone activity//protein binding//molecular_function//binding//receptor binding
Novel00173	GO:0032774//GO:0009058//GO:0006351//GO:0044237//GO:0043170//GO:0044271//GO:1901362//GO:0006725//GO:0016070//GO:0009987//GO:0044249//GO:0018130//GO:0006807//GO:0010467//GO:0034654//GO:0008150//GO:0044260//GO:0090304//GO:0044238//GO:0019438//GO:0008152//GO:0034645//GO:1901360//GO:0071704//GO:0034641//GO:1901576//GO:0006139//GO:0097659//GO:0009059//GO:0046483	RNA biosynthetic process//biosynthetic process//transcription, DNA-templated//cellular metabolic process//macromolecule metabolic process//cellular nitrogen compound biosynthetic process//organic cyclic compound biosynthetic process//cellular aromatic compound metabolic process//RNA metabolic process//cellular process//cellular biosynthetic process//heterocycle biosynthetic process//nitrogen comp…	--	--	--	--
Novel00178	GO:1902589//GO:0008150//GO:0071840//GO:0030036//GO:0016043//GO:0044699//GO:0030029//GO:0009987//GO:0007010//GO:0006996//GO:0044763	single-organism organelle organization//biological_process//cellular component organization or biogenesis//actin cytoskeleton organization//cellular component organization//single-organism process//actin filament-based process//cellular process//cytoskeleton organization//organelle organization//single-organism cellular process	--	--	GO:0008092//GO:0017048//GO:0003779//GO:0019899//GO:0031267//GO:0005488//GO:0017016//GO:0003674//GO:0005515//GO:0051020	cytoskeletal protein binding//Rho GTPase binding//actin binding//enzyme binding//small GTPase binding//binding//Ras GTPase binding//molecular_function//protein binding//GTPase binding
Novel00182	--	--	GO:0016020//GO:0005575	membrane//cellular_component	GO:0038023//GO:0004871//GO:0060089//GO:0004888//GO:0022857//GO:0022836//GO:0004970//GO:0022891//GO:0008066//GO:0004872//GO:0015276//GO:0022892//GO:0022803//GO:0015075//GO:0015267//GO:0022838//GO:0005215//GO:0003674//GO:0005230//GO:0005216//GO:0022834	signaling receptor activity//signal transducer activity//molecular transducer activity//transmembrane signaling receptor activity//transmembrane transporter activity//gated channel activity//ionotropic glutamate receptor activity//substrate-specific transmembrane transporter activity//glutamate receptor activity//receptor activity//ligand-gated ion channel activity//substrate-specific transporter…
Novel00183	GO:0016310//GO:0008152//GO:0044238//GO:0019538//GO:0044260//GO:0008150//GO:0036211//GO:0043412//GO:0006796//GO:0006464//GO:0006793//GO:0071704//GO:0043170//GO:0044237//GO:0044267//GO:0006468//GO:0009987	phosphorylation//metabolic process//primary metabolic process//protein metabolic process//cellular macromolecule metabolic process//biological_process//protein modification process//macromolecule modification//phosphate-containing compound metabolic process//cellular protein modification process//phosphorus metabolic process//organic substance metabolic process//macromolecule metabolic process//c…	--	--	GO:0032549//GO:0016772//GO:0032555//GO:0043168//GO:0097367//GO:0032559//GO:0036094//GO:0016740//GO:0030554//GO:0016301//GO:0000166//GO:0035639//GO:0005488//GO:0001883//GO:0005524//GO:0003674//GO:1901265//GO:0016773//GO:0001882//GO:0003824//GO:0032553//GO:0043167//GO:0097159//GO:0017076//GO:0004672//GO:0032550//GO:1901363	ribonucleoside binding//transferase activity, transferring phosphorus-containing groups//purine ribonucleotide binding//anion binding//carbohydrate derivative binding//adenyl ribonucleotide binding//small molecule binding//transferase activity//adenyl nucleotide binding//kinase activity//nucleotide binding//purine ribonucleoside triphosphate binding//binding//purine nucleoside binding//ATP bindin…
Novel00187	GO:0050896//GO:0008150//GO:0006952//GO:0006950	response to stimulus//biological_process//defense response//response to stress	--	--	--	--
Novel00190	GO:0006810//GO:0016192//GO:0051179//GO:0051234//GO:0008150	transport//vesicle-mediated transport//localization//establishment of localization//biological_process	GO:0016020//GO:0005575	membrane//cellular_component	--	--
Novel00192	GO:0006950//GO:0050896//GO:0006952//GO:0008150	response to stress//response to stimulus//defense response//biological_process	--	--	--	--
Novel00197	GO:0006259//GO:0009987//GO:0006807//GO:0043170//GO:0044237//GO:0006725//GO:0006139//GO:0034641//GO:1901360//GO:0071704//GO:0046483//GO:0015074//GO:0090304//GO:0044260//GO:0008150//GO:0008152//GO:0044238	DNA metabolic process//cellular process//nitrogen compound metabolic process//macromolecule metabolic process//cellular metabolic process//cellular aromatic compound metabolic process//nucleobase-containing compound metabolic process//cellular nitrogen compound metabolic process//organic cyclic compound metabolic process//organic substance metabolic process//heterocycle metabolic process//DNA int…	--	--	GO:0051539//GO:0051536//GO:0003674//GO:0005488//GO:0051540	4 iron, 4 sulfur cluster binding//iron-sulfur cluster binding//molecular_function//binding//metal cluster binding
Novel00199	GO:0008150//GO:0051234//GO:0051179//GO:0016192//GO:0006810	biological_process//establishment of localization//localization//vesicle-mediated transport//transport	GO:0044425//GO:0005575//GO:0016020//GO:0031224//GO:0016021	membrane part//cellular_component//membrane//intrinsic component of membrane//integral component of membrane	--	--
Novel00205	GO:0051234//GO:0010829//GO:0015758//GO:0071702//GO:0008643//GO:0008150//GO:0008645//GO:0046325//GO:0051049//GO:1902578//GO:0065007//GO:0050789//GO:0010827//GO:0044765//GO:0006810//GO:0015749//GO:0032879//GO:0046324//GO:0046323//GO:0048519//GO:0051179//GO:0044699//GO:0051051	establishment of localization//negative regulation of glucose transport//glucose transport//organic substance transport//carbohydrate transport//biological_process//hexose transport//negative regulation of glucose import//regulation of transport//single-organism localization//biological regulation//regulation of biological process//regulation of glucose transport//single-organism transport//trans…	--	--	--	--
Novel00206	--	--	--	--	GO:0005488//GO:0043167//GO:0043169//GO:0046872//GO:0003674	binding//ion binding//cation binding//metal ion binding//molecular_function
Novel00209	GO:0008150//GO:1902578//GO:0006811//GO:0051234//GO:0006812//GO:0006814//GO:0044699//GO:0051179//GO:0030001//GO:0006810//GO:0044765//GO:0015672	biological_process//single-organism localization//ion transport//establishment of localization//cation transport//sodium ion transport//single-organism process//localization//metal ion transport//transport//single-organism transport//monovalent inorganic cation transport	GO:0005575//GO:0016020	cellular_component//membrane	GO:0022857//GO:0022890//GO:0005215//GO:0005272//GO:0022838//GO:0005216//GO:0003674//GO:0008324//GO:0015077//GO:0022891//GO:0015081//GO:0015267//GO:0015075//GO:0022803//GO:0046873//GO:0022892//GO:0005261	transmembrane transporter activity//inorganic cation transmembrane transporter activity//transporter activity//sodium channel activity//substrate-specific channel activity//ion channel activity//molecular_function//cation transmembrane transporter activity//monovalent inorganic cation transmembrane transporter activity//substrate-specific transmembrane transporter activity//sodium ion transmembra…
Novel00211	GO:0008150//GO:0044260//GO:0090304//GO:0033554//GO:0044238//GO:0008152//GO:0000725//GO:0006302//GO:0071704//GO:1901360//GO:0034641//GO:0006139//GO:0050896//GO:0044710//GO:0006310//GO:0046483//GO:0000724//GO:0044237//GO:0006974//GO:0043170//GO:0051716//GO:0044699//GO:0006725//GO:0006950//GO:0009987//GO:0006259//GO:0006281//GO:0006807//GO:0044763	biological_process//cellular macromolecule metabolic process//nucleic acid metabolic process//cellular response to stress//primary metabolic process//metabolic process//recombinational repair//double-strand break repair//organic substance metabolic process//organic cyclic compound metabolic process//cellular nitrogen compound metabolic process//nucleobase-containing compound metabolic process//re…	--	--	--	--
Novel00214	GO:0070727//GO:0051252//GO:0051234//GO:1901360//GO:0071704//GO:1901576//GO:0006914//GO:0034641//GO:0009894//GO:0060255//GO:0006139//GO:0045184//GO:0046907//GO:0050794//GO:0051171//GO:1903506//GO:0019219//GO:1902582//GO:0010506//GO:0071702//GO:0006605//GO:0097659//GO:0051169//GO:0019222//GO:0072594//GO:0046483//GO:0015031//GO:0009059//GO:0044248//GO:0006886//GO:0034654//GO:0008150//GO:0090304//GO:…	cellular macromolecule localization//regulation of RNA metabolic process//establishment of localization//organic cyclic compound metabolic process//organic substance metabolic process//organic substance biosynthetic process//autophagy//cellular nitrogen compound metabolic process//regulation of catabolic process//regulation of macromolecule metabolic process//nucleobase-containing compound metabo…	GO:0044421//GO:0005615//GO:0005575//GO:0005576	extracellular region part//extracellular space//cellular_component//extracellular region	GO:0003676//GO:0031267//GO:0003677//GO:0005488//GO:0008134//GO:0019899//GO:0003700//GO:0043565//GO:0017048//GO:1901363//GO:0001071//GO:0005515//GO:0051020//GO:0097159//GO:0045502//GO:0017016//GO:0042802//GO:0042803//GO:0046983//GO:0003674	nucleic acid binding//small GTPase binding//DNA binding//binding//transcription factor binding//enzyme binding//transcription factor activity, sequence-specific DNA binding//sequence-specific DNA binding//Rho GTPase binding//heterocyclic compound binding//nucleic acid binding transcription factor activity//protein binding//GTPase binding//organic cyclic compound binding//dynein binding//Ras GTPas…
Novel00216	--	--	GO:0016020//GO:0044425//GO:0005575//GO:0031224//GO:0016021	membrane//membrane part//cellular_component//intrinsic component of membrane//integral component of membrane	GO:0016301//GO:0004674//GO:0016772//GO:0016740//GO:0004672//GO:0003674//GO:0003824//GO:0016773	kinase activity//protein serine/threonine kinase activity//transferase activity, transferring phosphorus-containing groups//transferase activity//protein kinase activity//molecular_function//catalytic activity//phosphotransferase activity, alcohol group as acceptor
Novel00217	GO:1901135//GO:0046488//GO:0006793//GO:0046907//GO:0045184//GO:0006505//GO:0051234//GO:0044255//GO:0070727//GO:0071704//GO:0044710//GO:0015031//GO:0006796//GO:0071702//GO:0034613//GO:0006629//GO:0006886//GO:0008150//GO:0006643//GO:1903509//GO:0044238//GO:0006664//GO:0008152//GO:0009987//GO:0008104//GO:0051641//GO:0006810//GO:0044763//GO:0033036//GO:0044237//GO:0046486//GO:0019637//GO:0006650//GO:…	carbohydrate derivative metabolic process//phosphatidylinositol metabolic process//phosphorus metabolic process//intracellular transport//establishment of protein localization//GPI anchor metabolic process//establishment of localization//cellular lipid metabolic process//cellular macromolecule localization//organic substance metabolic process//single-organism metabolic process//protein transport/…	--	--	GO:0016746//GO:0016740//GO:0016747//GO:0008374//GO:0003824//GO:0016788//GO:0016787//GO:0003674	transferase activity, transferring acyl groups//transferase activity//transferase activity, transferring acyl groups other than amino-acyl groups//O-acyltransferase activity//catalytic activity//hydrolase activity, acting on ester bonds//hydrolase activity//molecular_function
Novel00219	GO:0051179//GO:0051649//GO:0044699//GO:0046903//GO:0051641//GO:0009987//GO:0044765//GO:0006887//GO:0016192//GO:0006810//GO:0044763//GO:0008150//GO:1902578//GO:0051234//GO:0032940	localization//establishment of localization in cell//single-organism process//secretion//cellular localization//cellular process//single-organism transport//exocytosis//vesicle-mediated transport//transport//single-organism cellular process//biological_process//single-organism localization//establishment of localization//secretion by cell	GO:0005622//GO:0044444//GO:0043234//GO:0044448//GO:0000145//GO:0071944//GO:0005575//GO:0005737//GO:0044464//GO:0032991//GO:0005938//GO:0044424//GO:0005623	intracellular//cytoplasmic part//protein complex//cell cortex part//exocyst//cell periphery//cellular_component//cytoplasm//cell part//macromolecular complex//cell cortex//intracellular part//cell	--	--
Novel00220	GO:0032940//GO:0015031//GO:0071702//GO:0045184//GO:0051234//GO:1902578//GO:0022406//GO:0008150//GO:0006810//GO:0044763//GO:0044765//GO:0033036//GO:0006887//GO:0016192//GO:0009987//GO:0008104//GO:0051641//GO:0048278//GO:0046903//GO:0044699//GO:0051179//GO:0051649//GO:0006904	secretion by cell//protein transport//organic substance transport//establishment of protein localization//establishment of localization//single-organism localization//membrane docking//biological_process//transport//single-organism cellular process//single-organism transport//macromolecule localization//exocytosis//vesicle-mediated transport//cellular process//protein localization//cellular local…	GO:0005623//GO:0044424//GO:0005938//GO:0032991//GO:0005737//GO:0044464//GO:0000145//GO:0071944//GO:0005575//GO:0044448//GO:0043234//GO:0044444//GO:0005622	cell//intracellular part//cell cortex//macromolecular complex//cytoplasm//cell part//exocyst//cell periphery//cellular_component//cell cortex part//protein complex//cytoplasmic part//intracellular	--	--
Novel00221	GO:0043412//GO:0031106//GO:0006796//GO:0036211//GO:0044710//GO:0009117//GO:0009161//GO:0009966//GO:0070925//GO:0044281//GO:0032185//GO:0046483//GO:0071704//GO:1901360//GO:0055086//GO:0034641//GO:0009126//GO:1901576//GO:0009124//GO:0009168//GO:0006753//GO:0006139//GO:0006793//GO:0007172//GO:0050896//GO:1901135//GO:0006464//GO:0050794//GO:1901137//GO:0023052//GO:0044238//GO:0072522//GO:0072521//GO:…	macromolecule modification//septin ring organization//phosphate-containing compound metabolic process//protein modification process//single-organism metabolic process//nucleotide metabolic process//ribonucleoside monophosphate metabolic process//regulation of signal transduction//organelle assembly//small molecule metabolic process//septin cytoskeleton organization//heterocycle metabolic process/…	GO:0044424//GO:0005623//GO:0032156//GO:0044422//GO:0016020//GO:0043229//GO:0005912//GO:0005924//GO:0044425//GO:0005938//GO:0030055//GO:0071944//GO:0005575//GO:0005737//GO:0044446//GO:0044464//GO:0005940//GO:0043232//GO:0044430//GO:0005856//GO:0043226//GO:0030054//GO:0044448//GO:0043228//GO:0031224//GO:0005925//GO:0070161//GO:0005622//GO:0016021//GO:0044444	intracellular part//cell//septin cytoskeleton//organelle part//membrane//intracellular organelle//adherens junction//cell-substrate adherens junction//membrane part//cell cortex//cell-substrate junction//cell periphery//cellular_component//cytoplasm//intracellular organelle part//cell part//septin ring//intracellular non-membrane-bounded organelle//cytoskeletal part//cytoskeleton//organelle//cell…	GO:0000166//GO:0016301//GO:0004871//GO:0005524//GO:0001883//GO:0005488//GO:0000287//GO:0035639//GO:0060089//GO:0016874//GO:0016879//GO:0032559//GO:0097367//GO:0016772//GO:0043168//GO:0032555//GO:0032549//GO:0030554//GO:0016740//GO:0036094//GO:0004672//GO:0004713//GO:0017076//GO:0043167//GO:0032553//GO:0097159//GO:0043169//GO:1901363//GO:0032550//GO:0003674//GO:1901265//GO:0003824//GO:0001882//GO:…	nucleotide binding//kinase activity//signal transducer activity//ATP binding//purine nucleoside binding//binding//magnesium ion binding//purine ribonucleoside triphosphate binding//molecular transducer activity//ligase activity//ligase activity, forming carbon-nitrogen bonds//adenyl ribonucleotide binding//carbohydrate derivative binding//transferase activity, transferring phosphorus-containing g…
Novel00222	GO:0007165//GO:0051716//GO:0044699//GO:0009987//GO:0007154//GO:0044763//GO:0008150//GO:0044700//GO:0050789//GO:0065007//GO:0050794//GO:0023052//GO:0050896	signal transduction//cellular response to stimulus//single-organism process//cellular process//cell communication//single-organism cellular process//biological_process//single organism signaling//regulation of biological process//biological regulation//regulation of cellular process//signaling//response to stimulus	--	--	--	--
Novel00245	GO:0008150//GO:0071840//GO:0009987//GO:0016043	biological_process//cellular component organization or biogenesis//cellular process//cellular component organization	--	--	GO:0005488//GO:0003779//GO:0008092//GO:0005515//GO:0003674	binding//actin binding//cytoskeletal protein binding//protein binding//molecular_function
Novel00246	--	--	--	--	GO:0003676//GO:0005488//GO:0016740//GO:0016772//GO:1901363//GO:0097159//GO:0003824//GO:0016773//GO:0003674	nucleic acid binding//binding//transferase activity//transferase activity, transferring phosphorus-containing groups//heterocyclic compound binding//organic cyclic compound binding//catalytic activity//phosphotransferase activity, alcohol group as acceptor//molecular_function
Novel00250	GO:0008150//GO:1902578//GO:0051234//GO:0051179//GO:0044699//GO:0055085//GO:0009987//GO:0044765//GO:0006810//GO:0044763	biological_process//single-organism localization//establishment of localization//localization//single-organism process//transmembrane transport//cellular process//single-organism transport//transport//single-organism cellular process	GO:0005575//GO:0016020	cellular_component//membrane	--	--
Novel00253	GO:0008150//GO:0055114//GO:0008152//GO:0044710//GO:0044699	biological_process//oxidation-reduction process//metabolic process//single-organism metabolic process//single-organism process	--	--	GO:0004497//GO:0016703//GO:0003676//GO:0003723//GO:0005488//GO:0003677//GO:0016491//GO:0003824//GO:0003674//GO:0016701//GO:1901363//GO:0097159//GO:0010277	monooxygenase activity//oxidoreductase activity, acting on single donors with incorporation of molecular oxygen, incorporation of one atom of oxygen (internal monooxygenases or internal mixed function oxidases)//nucleic acid binding//RNA binding//binding//DNA binding//oxidoreductase activity//catalytic activity//molecular_function//oxidoreductase activity, acting on single donors with incorporati…
Novel00254	GO:0006468//GO:0009987//GO:0044267//GO:0043170//GO:0044237//GO:0036211//GO:0043412//GO:0006796//GO:0071704//GO:0006464//GO:0006793//GO:0016310//GO:0008152//GO:0044238//GO:0008150//GO:0019538//GO:0044260	protein phosphorylation//cellular process//cellular protein metabolic process//macromolecule metabolic process//cellular metabolic process//protein modification process//macromolecule modification//phosphate-containing compound metabolic process//organic substance metabolic process//cellular protein modification process//phosphorus metabolic process//phosphorylation//metabolic process//primary me…	--	--	GO:0017076//GO:0004672//GO:0032553//GO:0043167//GO:0097159//GO:1901363//GO:0032550//GO:0003674//GO:1901265//GO:0001882//GO:0003824//GO:0016773//GO:0016301//GO:0000166//GO:0001883//GO:0005488//GO:0005524//GO:0035639//GO:0097367//GO:0032559//GO:0032549//GO:0016772//GO:0043168//GO:0032555//GO:0030554//GO:0036094//GO:0016740	purine nucleotide binding//protein kinase activity//ribonucleotide binding//ion binding//organic cyclic compound binding//heterocyclic compound binding//purine ribonucleoside binding//molecular_function//nucleoside phosphate binding//nucleoside binding//catalytic activity//phosphotransferase activity, alcohol group as acceptor//kinase activity//nucleotide binding//purine nucleoside binding//bindi…
Novel00255	--	--	GO:0044444//GO:0005622//GO:0043234//GO:0071203//GO:0005737//GO:0044464//GO:0005575//GO:0032991//GO:0005623//GO:0044424	cytoplasmic part//intracellular//protein complex//WASH complex//cytoplasm//cell part//cellular_component//macromolecular complex//cell//intracellular part	--	--
Novel00260	--	--	--	--	GO:0035639//GO:0005524//GO:0003676//GO:0003677//GO:0005488//GO:0001883//GO:0000166//GO:0036094//GO:0030554//GO:0032555//GO:0043168//GO:0032549//GO:0032559//GO:0097367//GO:0032550//GO:1901363//GO:0097159//GO:0032553//GO:0043167//GO:0017076//GO:0003824//GO:0001882//GO:0016787//GO:1901265//GO:0003674	purine ribonucleoside triphosphate binding//ATP binding//nucleic acid binding//DNA binding//binding//purine nucleoside binding//nucleotide binding//small molecule binding//adenyl nucleotide binding//purine ribonucleotide binding//anion binding//ribonucleoside binding//adenyl ribonucleotide binding//carbohydrate derivative binding//purine ribonucleoside binding//heterocyclic compound binding//orga…
Novel00261	--	--	--	--	GO:0005488//GO:0008270//GO:0046914//GO:0043167//GO:0043169//GO:0003674//GO:0046872	binding//zinc ion binding//transition metal ion binding//ion binding//cation binding//molecular_function//metal ion binding
Novel00265	GO:0051302//GO:0044763//GO:0051704//GO:0009987//GO:0007049//GO:0032465//GO:0044699//GO:0010564//GO:0051726//GO:0006915//GO:0022402//GO:0012501//GO:0009405//GO:0050794//GO:0051301//GO:0008219//GO:0065007//GO:0050789//GO:0016265//GO:0008150//GO:0000910	regulation of cell division//single-organism cellular process//multi-organism process//cellular process//cell cycle//regulation of cytokinesis//single-organism process//regulation of cell cycle process//regulation of cell cycle//apoptotic process//cell cycle process//programmed cell death//pathogenesis//regulation of cellular process//cell division//cell death//biological regulation//regulation o…	GO:0005576//GO:0005575	extracellular region//cellular_component	GO:0004842//GO:0060589//GO:0030234//GO:0005096//GO:0008047//GO:0003674//GO:0003824//GO:0019787//GO:0030695//GO:0098772//GO:0016740	ubiquitin-protein transferase activity//nucleoside-triphosphatase regulator activity//enzyme regulator activity//GTPase activator activity//enzyme activator activity//molecular_function//catalytic activity//ubiquitin-like protein transferase activity//GTPase regulator activity//molecular function regulator//transferase activity
Novel00274	--	--	GO:0043231//GO:0043226//GO:0012505//GO:0005622//GO:0044444//GO:0044424//GO:0005623//GO:0005783//GO:0043229//GO:0043227//GO:0005575//GO:0005737//GO:0044464	intracellular membrane-bounded organelle//organelle//endomembrane system//intracellular//cytoplasmic part//intracellular part//cell//endoplasmic reticulum//intracellular organelle//membrane-bounded organelle//cellular_component//cytoplasm//cell part	--	--
Novel00277	--	--	GO:0044444//GO:0005622//GO:0012505//GO:0043231//GO:0043226//GO:0098588//GO:0005737//GO:0044446//GO:0005789//GO:0044464//GO:0005575//GO:0043227//GO:0044425//GO:0043229//GO:0044432//GO:0042175//GO:0044422//GO:0016020//GO:0005783//GO:0005623//GO:0031090//GO:0044424	cytoplasmic part//intracellular//endomembrane system//intracellular membrane-bounded organelle//organelle//bounding membrane of organelle//cytoplasm//intracellular organelle part//endoplasmic reticulum membrane//cell part//cellular_component//membrane-bounded organelle//membrane part//intracellular organelle//endoplasmic reticulum part//nuclear outer membrane-endoplasmic reticulum membrane networ…	--	--
Novel00280	GO:0006996//GO:0098813//GO:0007010//GO:0009987//GO:0044763//GO:0007059//GO:0016043//GO:0007049//GO:0000226//GO:0007017//GO:0044699//GO:0022402//GO:0034453//GO:0008150//GO:0008608//GO:1902589//GO:0071840	organelle organization//nuclear chromosome segregation//cytoskeleton organization//cellular process//single-organism cellular process//chromosome segregation//cellular component organization//cell cycle//microtubule cytoskeleton organization//microtubule-based process//single-organism process//cell cycle process//microtubule anchoring//biological_process//attachment of spindle microtubules to kin…	GO:0000942//GO:0000228//GO:0043226//GO:0005819//GO:0043231//GO:0000776//GO:0043228//GO:0000793//GO:0000780//GO:0000940//GO:0043232//GO:0070013//GO:0044430//GO:0005856//GO:0044427//GO:0005622//GO:0000778//GO:0015630//GO:0042729//GO:0005694//GO:0043234//GO:0031974//GO:0000794//GO:0000777//GO:0043233//GO:0044428//GO:0044422//GO:0000775//GO:0043229//GO:0000779//GO:0072686//GO:0044424//GO:0031981//GO:…	condensed nuclear chromosome outer kinetochore//nuclear chromosome//organelle//spindle//intracellular membrane-bounded organelle//kinetochore//non-membrane-bounded organelle//condensed chromosome//condensed nuclear chromosome, centromeric region//condensed chromosome outer kinetochore//intracellular non-membrane-bounded organelle//intracellular organelle lumen//cytoskeletal part//cytoskeleton//ch…	--	--
Novel00281	--	--	--	--	GO:0003824//GO:0016817//GO:0003674//GO:0016787	catalytic activity//hydrolase activity, acting on acid anhydrides//molecular_function//hydrolase activity
Novel00284	GO:0007275//GO:0044763//GO:0007154//GO:0009987//GO:0007165//GO:0044707//GO:0051716//GO:0032501//GO:0044699//GO:0007166//GO:0023052//GO:0050794//GO:0050896//GO:0032502//GO:0044700//GO:0065007//GO:0016055//GO:0050789//GO:0044767//GO:0008150	multicellular organismal development//single-organism cellular process//cell communication//cellular process//signal transduction//single-multicellular organism process//cellular response to stimulus//multicellular organismal process//single-organism process//cell surface receptor signaling pathway//signaling//regulation of cellular process//response to stimulus//developmental process//single org…	GO:0005576//GO:0005575	extracellular region//cellular_component	GO:0005515//GO:0043169//GO:0043167//GO:0003674//GO:0046872//GO:0008270//GO:0046914//GO:0005488//GO:0005102	protein binding//cation binding//ion binding//molecular_function//metal ion binding//zinc ion binding//transition metal ion binding//binding//receptor binding
Novel00285	--	--	--	--	GO:0043169//GO:0043167//GO:0046872//GO:0003674//GO:0046914//GO:0008270//GO:0005488	cation binding//ion binding//metal ion binding//molecular_function//transition metal ion binding//zinc ion binding//binding
Novel00288	GO:0008150//GO:0030030//GO:0044085//GO:0071840//GO:0009987//GO:0044763//GO:0043711//GO:0030031//GO:0016043//GO:0009297//GO:0022607//GO:0044699	biological_process//cell projection organization//cellular component biogenesis//cellular component organization or biogenesis//cellular process//single-organism cellular process//pilus organization//cell projection assembly//cellular component organization//pilus assembly//cellular component assembly//single-organism process	GO:0016020//GO:0005575//GO:0019867	membrane//cellular_component//outer membrane	--	--
Novel00289	GO:2000112//GO:0044238//GO:0019438//GO:0008152//GO:2001141//GO:0010558//GO:0006355//GO:0050789//GO:0034645//GO:0065007//GO:0051775//GO:2000113//GO:0034654//GO:0008150//GO:0044260//GO:0090304//GO:0097659//GO:0045934//GO:0019222//GO:0009059//GO:0009890//GO:0046483//GO:0031327//GO:1901360//GO:0071704//GO:0051252//GO:0034641//GO:1901576//GO:0006139//GO:0060255//GO:0050896//GO:1903506//GO:0051171//GO:…	regulation of cellular macromolecule biosynthetic process//primary metabolic process//aromatic compound biosynthetic process//metabolic process//regulation of RNA biosynthetic process//negative regulation of macromolecule biosynthetic process//regulation of transcription, DNA-templated//regulation of biological process//cellular macromolecule biosynthetic process//biological regulation//response …	GO:0005575//GO:0005737//GO:0044464//GO:0044424//GO:0005623//GO:0005576//GO:0005622	cellular_component//cytoplasm//cell part//intracellular part//cell//extracellular region//intracellular	GO:0098772//GO:0061134//GO:0004857//GO:0030414//GO:0003674//GO:0030234	molecular function regulator//peptidase regulator activity//enzyme inhibitor activity//peptidase inhibitor activity//molecular_function//enzyme regulator activity
Novel00292	GO:0019062//GO:0018130//GO:0042455//GO:0006807//GO:0044650//GO:0044763//GO:0016032//GO:0051704//GO:0009987//GO:0044249//GO:1901564//GO:0009116//GO:0046116//GO:0009119//GO:0044271//GO:1901566//GO:0044711//GO:1901362//GO:0044419//GO:0044699//GO:0008616//GO:0006725//GO:0009058//GO:0044237//GO:0019058//GO:0044764//GO:0044710//GO:0046483//GO:0044281//GO:1901659//GO:0055086//GO:1901360//GO:0071704//GO:…	virion attachment to host cell//heterocycle biosynthetic process//ribonucleoside biosynthetic process//nitrogen compound metabolic process//adhesion of symbiont to host cell//single-organism cellular process//viral process//multi-organism process//cellular process//cellular biosynthetic process//organonitrogen compound metabolic process//nucleoside metabolic process//queuosine metabolic process//…	GO:0044423//GO:0019012//GO:0019028//GO:0005575	virion part//virion//viral capsid//cellular_component	GO:0043169//GO:0043167//GO:0033739//GO:0016646//GO:0003674//GO:0003824//GO:0016491//GO:0046872//GO:0016657//GO:0005488//GO:0016645//GO:0016651	cation binding//ion binding//preQ1 synthase activity//oxidoreductase activity, acting on the CH-NH group of donors, NAD or NADP as acceptor//molecular_function//catalytic activity//oxidoreductase activity//metal ion binding//oxidoreductase activity, acting on NAD(P)H, nitrogenous group as acceptor//binding//oxidoreductase activity, acting on the CH-NH group of donors//oxidoreductase activity, act…
Novel00296	GO:0008150//GO:1902578//GO:0051234//GO:0055085//GO:0044699//GO:0051179//GO:0009987//GO:0044763//GO:0006810//GO:0044765	biological_process//single-organism localization//establishment of localization//transmembrane transport//single-organism process//localization//cellular process//single-organism cellular process//transport//single-organism transport	GO:0005575//GO:0016020	cellular_component//membrane	--	--
Novel00298	--	--	--	--	GO:0003674//GO:1901363//GO:0097159//GO:0003676//GO:0005488//GO:0003677	molecular_function//heterocyclic compound binding//organic cyclic compound binding//nucleic acid binding//binding//DNA binding
Novel00299	GO:0044237//GO:0016043//GO:0043170//GO:0006725//GO:0009987//GO:0006259//GO:0006996//GO:0006807//GO:0044260//GO:0090304//GO:0008150//GO:0044238//GO:0071840//GO:0008152//GO:0006139//GO:1901360//GO:0071704//GO:0034641//GO:0006310//GO:0046483//GO:0031412	cellular metabolic process//cellular component organization//macromolecule metabolic process//cellular aromatic compound metabolic process//cellular process//DNA metabolic process//organelle organization//nitrogen compound metabolic process//cellular macromolecule metabolic process//nucleic acid metabolic process//biological_process//primary metabolic process//cellular component organization or b…	GO:0005727//GO:0005622//GO:0031411//GO:0043228//GO:0043226//GO:0043232//GO:0044464//GO:0005575//GO:0046821//GO:0043229//GO:0005623//GO:0044424	extrachromosomal circular DNA//intracellular//gas vesicle//non-membrane-bounded organelle//organelle//intracellular non-membrane-bounded organelle//cell part//cellular_component//extrachromosomal DNA//intracellular organelle//cell//intracellular part	GO:0003674//GO:1901363//GO:0097159//GO:0003676//GO:0005488//GO:0003677	molecular_function//heterocyclic compound binding//organic cyclic compound binding//nucleic acid binding//binding//DNA binding
Novel00304	--	--	--	--	GO:0005488//GO:0046914//GO:0008270//GO:0004175//GO:0004222//GO:0008233//GO:0003824//GO:0046872//GO:0003674//GO:0016787//GO:0008237//GO:0070011//GO:0043167//GO:0043169	binding//transition metal ion binding//zinc ion binding//endopeptidase activity//metalloendopeptidase activity//peptidase activity//catalytic activity//metal ion binding//molecular_function//hydrolase activity//metallopeptidase activity//peptidase activity, acting on L-amino acid peptides//ion binding//cation binding
Novel00309	GO:0044699//GO:0032501//GO:0044707//GO:0050877//GO:0003008//GO:0007606//GO:0008150//GO:0007600	single-organism process//multicellular organismal process//single-multicellular organism process//neurological system process//system process//sensory perception of chemical stimulus//biological_process//sensory perception	GO:0005575//GO:0016020	cellular_component//membrane	GO:0003674//GO:0004872//GO:0004888//GO:0060089//GO:0004871//GO:0038023	molecular_function//receptor activity//transmembrane signaling receptor activity//molecular transducer activity//signal transducer activity//signaling receptor activity
Novel00314	GO:0034613//GO:0006886//GO:0008150//GO:0015031//GO:0071702//GO:0046907//GO:0045184//GO:0051234//GO:0070727//GO:0051179//GO:0051649//GO:0006810//GO:0033036//GO:0008104//GO:0051641	cellular protein localization//intracellular protein transport//biological_process//protein transport//organic substance transport//intracellular transport//establishment of protein localization//establishment of localization//cellular macromolecule localization//localization//establishment of localization in cell//transport//macromolecule localization//protein localization//cellular localization	GO:0043227//GO:0044425//GO:0005737//GO:0044464//GO:0005575//GO:0005623//GO:0044424//GO:0043229//GO:0016020//GO:0005783//GO:0012505//GO:0031224//GO:0016021//GO:0044444//GO:0005622//GO:0043231//GO:0043226	membrane-bounded organelle//membrane part//cytoplasm//cell part//cellular_component//cell//intracellular part//intracellular organelle//membrane//endoplasmic reticulum//endomembrane system//intrinsic component of membrane//integral component of membrane//cytoplasmic part//intracellular//intracellular membrane-bounded organelle//organelle	GO:0022857//GO:0005337//GO:0003674//GO:0005215//GO:1901505//GO:0015932//GO:0022892//GO:0022891	transmembrane transporter activity//nucleoside transmembrane transporter activity//molecular_function//transporter activity//carbohydrate derivative transporter activity//nucleobase-containing compound transmembrane transporter activity//substrate-specific transporter activity//substrate-specific transmembrane transporter activity
Novel00317	--	--	GO:0044424//GO:0005623//GO:0005575//GO:0044464//GO:0005737//GO:0032991//GO:0005622//GO:0044444//GO:0005850//GO:0043234	intracellular part//cell//cellular_component//cell part//cytoplasm//macromolecular complex//intracellular//cytoplasmic part//eukaryotic translation initiation factor 2 complex//protein complex	GO:0005488//GO:0003723//GO:0003676//GO:1901363//GO:0008135//GO:0003743//GO:0097159//GO:0003674	binding//RNA binding//nucleic acid binding//heterocyclic compound binding//translation factor activity, RNA binding//translation initiation factor activity//organic cyclic compound binding//molecular_function
Novel00320	--	--	GO:0098687//GO:0005575//GO:0070188//GO:0000781//GO:0044464//GO:0044446//GO:0032991//GO:0043227//GO:0044454//GO:0044422//GO:0043233//GO:0044428//GO:0000783//GO:0032993//GO:0043229//GO:0044424//GO:0005623//GO:0005634//GO:0031981//GO:0000782//GO:0005622//GO:0031974//GO:0005694//GO:0000784//GO:0043231//GO:0043226//GO:0000228//GO:0043228//GO:0070013//GO:0043232//GO:0044427	chromosomal region//cellular_component//Stn1-Ten1 complex//chromosome, telomeric region//cell part//intracellular organelle part//macromolecular complex//membrane-bounded organelle//nuclear chromosome part//organelle part//organelle lumen//nuclear part//nuclear telomere cap complex//protein-DNA complex//intracellular organelle//intracellular part//cell//nucleus//nuclear lumen//telomere cap comple…	GO:0003697//GO:0003676//GO:0005488//GO:0003677//GO:0043566//GO:0003674//GO:1901363//GO:0097159	single-stranded DNA binding//nucleic acid binding//binding//DNA binding//structure-specific DNA binding//molecular_function//heterocyclic compound binding//organic cyclic compound binding
Novel00326	--	--	--	--	GO:0003674//GO:0005515//GO:0005488	molecular_function//protein binding//binding
Novel00330	--	--	GO:0044423//GO:0019028//GO:0019012//GO:0005575//GO:0019013	virion part//viral capsid//virion//cellular_component//viral nucleocapsid	GO:0003674//GO:0097159//GO:1901363//GO:0005488//GO:0003723//GO:0003676	molecular_function//organic cyclic compound binding//heterocyclic compound binding//binding//RNA binding//nucleic acid binding
Novel00331	GO:0044699//GO:0006725//GO:0006586//GO:0044237//GO:0006568//GO:0006807//GO:0019752//GO:0044763//GO:0006520//GO:0043436//GO:0009987//GO:1901605//GO:1901564//GO:0044238//GO:0009072//GO:0008152//GO:0006082//GO:0044106//GO:0008150//GO:0009308//GO:0044710//GO:0042430//GO:0046483//GO:0044281//GO:1901360//GO:0071704//GO:0034641//GO:0006576	single-organism process//cellular aromatic compound metabolic process//indolalkylamine metabolic process//cellular metabolic process//tryptophan metabolic process//nitrogen compound metabolic process//carboxylic acid metabolic process//single-organism cellular process//cellular amino acid metabolic process//oxoacid metabolic process//cellular process//alpha-amino acid metabolic process//organonit…	--	--	GO:0003674//GO:0003824//GO:0016836//GO:0016829//GO:0004834//GO:0016835	molecular_function//catalytic activity//hydro-lyase activity//lyase activity//tryptophan synthase activity//carbon-oxygen lyase activity
Novel00336	GO:0044699//GO:0008150//GO:0008152//GO:0055114//GO:0044710	single-organism process//biological_process//metabolic process//oxidation-reduction process//single-organism metabolic process	--	--	GO:0003824//GO:0016491//GO:0016209//GO:0003674//GO:0016684//GO:0051920	catalytic activity//oxidoreductase activity//antioxidant activity//molecular_function//oxidoreductase activity, acting on peroxide as acceptor//peroxiredoxin activity
Novel00338	GO:0007275//GO:0009791//GO:0051704//GO:0009878//GO:0048856//GO:0044707//GO:0032501//GO:0044419//GO:0044699//GO:0009877//GO:0044111//GO:0032502//GO:0009886//GO:0044767//GO:0044403//GO:0008150//GO:0009653	multicellular organismal development//post-embryonic development//multi-organism process//nodule morphogenesis//anatomical structure development//single-multicellular organism process//multicellular organismal process//interspecies interaction between organisms//single-organism process//nodulation//development involved in symbiotic interaction//developmental process//post-embryonic morphogenesis/…	--	--	GO:0043167//GO:0043169//GO:0003674//GO:0046872//GO:0005488	ion binding//cation binding//molecular_function//metal ion binding//binding
Novel00341	GO:0051641//GO:0006996//GO:0008104//GO:0033365//GO:0009987//GO:0044765//GO:0033036//GO:0065002//GO:0044763//GO:0006810//GO:0072663//GO:0015919//GO:0072662//GO:0016043//GO:0017038//GO:0006625//GO:0051649//GO:0061024//GO:0051179//GO:0090150//GO:1902580//GO:0016482//GO:0055085//GO:0044743//GO:0044699//GO:0070727//GO:0051234//GO:0045184//GO:0046907//GO:1902582//GO:0007031//GO:0071702//GO:0006605//GO:…	cellular localization//organelle organization//protein localization//protein localization to organelle//cellular process//single-organism transport//macromolecule localization//intracellular protein transmembrane transport//single-organism cellular process//transport//establishment of protein localization to peroxisome//peroxisomal membrane transport//protein localization to peroxisome//cellular …	GO:0031301//GO:0043226//GO:0043231//GO:0098588//GO:0005622//GO:0005778//GO:0044438//GO:0031300//GO:0044444//GO:0016021//GO:0031224//GO:0098805//GO:0005779//GO:0005777//GO:0016020//GO:0044422//GO:0031903//GO:0043229//GO:0031231//GO:0044424//GO:0042579//GO:0031090//GO:0044439//GO:0005623//GO:0005575//GO:0044464//GO:0044446//GO:0005737//GO:0044425//GO:0043227	integral component of organelle membrane//organelle//intracellular membrane-bounded organelle//bounding membrane of organelle//intracellular//peroxisomal membrane//microbody part//intrinsic component of organelle membrane//cytoplasmic part//integral component of membrane//intrinsic component of membrane//whole membrane//integral component of peroxisomal membrane//peroxisome//membrane//organelle p…	GO:0005515//GO:0003674//GO:0032403//GO:0005488//GO:0044877	protein binding//molecular_function//protein complex binding//binding//macromolecular complex binding
Novel00342	--	--	GO:0005575//GO:0045202	cellular_component//synapse	GO:0005488//GO:0046872//GO:0003674//GO:0043169//GO:0043167	binding//metal ion binding//molecular_function//cation binding//ion binding
Novel00345	GO:0008150//GO:0009405//GO:0051704	biological_process//pathogenesis//multi-organism process	GO:0005575//GO:0005576	cellular_component//extracellular region	GO:0098772//GO:0008200//GO:0015459//GO:0003674//GO:0016247//GO:0019870//GO:0016248	molecular function regulator//ion channel inhibitor activity//potassium channel regulator activity//molecular_function//channel regulator activity//potassium channel inhibitor activity//channel inhibitor activity
Novel00347	--	--	--	--	GO:0016787//GO:0003674//GO:0003824//GO:0008237//GO:0070011//GO:0004175//GO:0008233//GO:0004222	hydrolase activity//molecular_function//catalytic activity//metallopeptidase activity//peptidase activity, acting on L-amino acid peptides//endopeptidase activity//peptidase activity//metalloendopeptidase activity
Novel00348	GO:0009058//GO:0044237//GO:0043170//GO:0044699//GO:0044711//GO:0044042//GO:0016051//GO:0044249//GO:0009987//GO:0009250//GO:0000271//GO:0005975//GO:0044264//GO:0044763//GO:0034637//GO:0044260//GO:0033692//GO:0008150//GO:0055114//GO:0034645//GO:0044238//GO:0005977//GO:0015980//GO:0005978//GO:0008152//GO:0006091//GO:0005976//GO:0071704//GO:1901576//GO:0006073//GO:0044710//GO:0009059//GO:0044723//GO:…	biosynthetic process//cellular metabolic process//macromolecule metabolic process//single-organism process//single-organism biosynthetic process//glucan metabolic process//carbohydrate biosynthetic process//cellular biosynthetic process//cellular process//glucan biosynthetic process//polysaccharide biosynthetic process//carbohydrate metabolic process//cellular polysaccharide metabolic process//si…	--	--	--	--
Novel00349	GO:0008150//GO:1902578//GO:0051234//GO:0006836//GO:0051179//GO:0044699//GO:0044765//GO:0006810	biological_process//single-organism localization//establishment of localization//neurotransmitter transport//localization//single-organism process//single-organism transport//transport	GO:0005575//GO:0044425//GO:0016020//GO:0016021//GO:0031224	cellular_component//membrane part//membrane//integral component of membrane//intrinsic component of membrane	GO:0005328//GO:0022857//GO:0005326//GO:0022890//GO:0015293//GO:0015294//GO:0015291//GO:0005215//GO:0008324//GO:0003674//GO:0015081//GO:0022891//GO:0015370//GO:0015077//GO:0022804//GO:0046873//GO:0022892//GO:0015075	neurotransmitter:sodium symporter activity//transmembrane transporter activity//neurotransmitter transporter activity//inorganic cation transmembrane transporter activity//symporter activity//solute:cation symporter activity//secondary active transmembrane transporter activity//transporter activity//cation transmembrane transporter activity//molecular_function//sodium ion transmembrane transporte…
Novel00353	GO:0018130//GO:0006807//GO:0010467//GO:0007154//GO:0044763//GO:0009987//GO:0044249//GO:0031323//GO:0044271//GO:0010556//GO:0051716//GO:0007165//GO:0044699//GO:1901362//GO:0006725//GO:0080090//GO:0016070//GO:0031326//GO:0010468//GO:0009889//GO:0032774//GO:0006351//GO:0044237//GO:0009058//GO:0043170//GO:0097659//GO:0019222//GO:0009059//GO:0046483//GO:0071704//GO:1901360//GO:0051252//GO:0034641//GO:…	heterocycle biosynthetic process//nitrogen compound metabolic process//gene expression//cell communication//single-organism cellular process//cellular process//cellular biosynthetic process//regulation of cellular metabolic process//cellular nitrogen compound biosynthetic process//regulation of macromolecule biosynthetic process//cellular response to stimulus//signal transduction//single-organism…	GO:0031012//GO:0005576//GO:0005578//GO:0044421//GO:0005575	extracellular matrix//extracellular region//proteinaceous extracellular matrix//extracellular region part//cellular_component	GO:0043167//GO:0043169//GO:0097159//GO:1901363//GO:0003674//GO:0046872//GO:0003676//GO:0005509//GO:0005488//GO:0003677	ion binding//cation binding//organic cyclic compound binding//heterocyclic compound binding//molecular_function//metal ion binding//nucleic acid binding//calcium ion binding//binding//DNA binding
Novel00356	GO:0044699//GO:0055085//GO:0098660//GO:0006820//GO:0051179//GO:0098656//GO:0034220//GO:0015698//GO:0006810//GO:0044763//GO:0044765//GO:0009987//GO:0006817//GO:1902578//GO:0006811//GO:0035435//GO:0008150//GO:0098661//GO:0051234	single-organism process//transmembrane transport//inorganic ion transmembrane transport//anion transport//localization//anion transmembrane transport//ion transmembrane transport//inorganic anion transport//transport//single-organism cellular process//single-organism transport//cellular process//phosphate ion transport//single-organism localization//ion transport//phosphate ion transmembrane tran…	GO:0031224//GO:0016021//GO:0044425//GO:0005575//GO:0016020	intrinsic component of membrane//integral component of membrane//membrane part//cellular_component//membrane	GO:0003674//GO:0005215//GO:0046872//GO:0015075//GO:0043167//GO:0043169//GO:0097159//GO:0022892//GO:1901363//GO:0022891//GO:0008509//GO:0022857//GO:0015103//GO:0015114//GO:0003676//GO:0005488//GO:0008270//GO:0046914	molecular_function//transporter activity//metal ion binding//ion transmembrane transporter activity//ion binding//cation binding//organic cyclic compound binding//substrate-specific transporter activity//heterocyclic compound binding//substrate-specific transmembrane transporter activity//anion transmembrane transporter activity//transmembrane transporter activity//inorganic anion transmembrane t…
Novel00357	--	--	--	--	GO:0003674//GO:0005515//GO:0005488	molecular_function//protein binding//binding
Novel00358	--	--	--	--	GO:0003674//GO:0046872//GO:0043167//GO:0043169//GO:0005509//GO:0005488	molecular_function//metal ion binding//ion binding//cation binding//calcium ion binding//binding
Novel00359	GO:0046483//GO:0050896//GO:0006139//GO:0034641//GO:1901360//GO:0071704//GO:0008152//GO:0044238//GO:0015074//GO:0090304//GO:0044260//GO:0008150//GO:0006952//GO:0006807//GO:0006259//GO:0009987//GO:0006950//GO:0006725//GO:0043170//GO:0044237	heterocycle metabolic process//response to stimulus//nucleobase-containing compound metabolic process//cellular nitrogen compound metabolic process//organic cyclic compound metabolic process//organic substance metabolic process//metabolic process//primary metabolic process//DNA integration//nucleic acid metabolic process//cellular macromolecule metabolic process//biological_process//defense respo…	GO:0005575//GO:0005576	cellular_component//extracellular region	--	--
Novel00363	--	--	--	--	GO:0008270//GO:0046914//GO:0005488//GO:0003676//GO:0043169//GO:0097159//GO:0043167//GO:1901363//GO:0003674//GO:0046872	zinc ion binding//transition metal ion binding//binding//nucleic acid binding//cation binding//organic cyclic compound binding//ion binding//heterocyclic compound binding//molecular_function//metal ion binding
Novel00366	GO:0044260//GO:0090304//GO:0015074//GO:0008150//GO:0044238//GO:0008152//GO:0006139//GO:1901360//GO:0071704//GO:0034641//GO:0046483//GO:0044237//GO:0043170//GO:0006725//GO:0009987//GO:0006259//GO:0006807	cellular macromolecule metabolic process//nucleic acid metabolic process//DNA integration//biological_process//primary metabolic process//metabolic process//nucleobase-containing compound metabolic process//organic cyclic compound metabolic process//organic substance metabolic process//cellular nitrogen compound metabolic process//heterocycle metabolic process//cellular metabolic process//macromo…	GO:0005575//GO:0019028//GO:0019012//GO:0044423	cellular_component//viral capsid//virion//virion part	GO:0005198//GO:0003674	structural molecule activity//molecular_function
Novel00368	--	--	--	--	GO:0008270//GO:0046914//GO:0005488//GO:0046872//GO:0003674//GO:0043169//GO:0043167	zinc ion binding//transition metal ion binding//binding//metal ion binding//molecular_function//cation binding//ion binding
Novel00369	--	--	--	--	GO:0016787//GO:0003674//GO:0016881//GO:0003824//GO:0016788//GO:0016874//GO:0016879	hydrolase activity//molecular_function//acid-amino acid ligase activity//catalytic activity//hydrolase activity, acting on ester bonds//ligase activity//ligase activity, forming carbon-nitrogen bonds
Novel00370	GO:0044699//GO:0007165//GO:0051716//GO:0009987//GO:0007264//GO:0044763//GO:0007154//GO:0008150//GO:0065007//GO:0050789//GO:0044700//GO:0023052//GO:0050794//GO:0050896//GO:0035556	single-organism process//signal transduction//cellular response to stimulus//cellular process//small GTPase mediated signal transduction//single-organism cellular process//cell communication//biological_process//biological regulation//regulation of biological process//single organism signaling//signaling//regulation of cellular process//response to stimulus//intracellular signal transduction	--	--	GO:0003674//GO:0098772//GO:0005085	molecular_function//molecular function regulator//guanyl-nucleotide exchange factor activity
Novel00372	GO:0032501//GO:0044707//GO:0044699//GO:0051239//GO:0044057//GO:0050880//GO:0003013//GO:1903522//GO:0003008//GO:0019229//GO:0065008//GO:0050789//GO:0042310//GO:0065007//GO:0008015//GO:0008150//GO:0003018//GO:0035150//GO:0090066	multicellular organismal process//single-multicellular organism process//single-organism process//regulation of multicellular organismal process//regulation of system process//regulation of blood vessel size//circulatory system process//regulation of blood circulation//system process//regulation of vasoconstriction//regulation of biological quality//regulation of biological process//vasoconstrict…	GO:0005576//GO:0005575	extracellular region//cellular_component	--	--
Novel00373	GO:0006725//GO:0043170//GO:0044237//GO:0006807//GO:0009987//GO:0006259//GO:0008152//GO:0044238//GO:0015074//GO:0044260//GO:0090304//GO:0008150//GO:0046483//GO:0006139//GO:0034641//GO:0071704//GO:1901360	cellular aromatic compound metabolic process//macromolecule metabolic process//cellular metabolic process//nitrogen compound metabolic process//cellular process//DNA metabolic process//metabolic process//primary metabolic process//DNA integration//cellular macromolecule metabolic process//nucleic acid metabolic process//biological_process//heterocycle metabolic process//nucleobase-containing comp…	GO:0044423//GO:0019028//GO:0019012//GO:0005575	virion part//viral capsid//virion//cellular_component	GO:0003674//GO:0005198	molecular_function//structural molecule activity
Novel00377	--	--	--	--	GO:0098599//GO:0003674//GO:0016787//GO:0003824	palmitoyl hydrolase activity//molecular_function//hydrolase activity//catalytic activity
Novel00378	--	--	--	--	GO:0098599//GO:0016787//GO:0003674//GO:0003824	palmitoyl hydrolase activity//hydrolase activity//molecular_function//catalytic activity
Novel00379	GO:0015031//GO:0006605//GO:0071702//GO:1902582//GO:0045184//GO:0046907//GO:0070727//GO:0051234//GO:1902578//GO:0034613//GO:0008150//GO:0006886//GO:0006810//GO:0044765//GO:0033036//GO:0051641//GO:0008104//GO:0044699//GO:0051649//GO:0051179	protein transport//protein targeting//organic substance transport//single-organism intracellular transport//establishment of protein localization//intracellular transport//cellular macromolecule localization//establishment of localization//single-organism localization//cellular protein localization//biological_process//intracellular protein transport//transport//single-organism transport//macromo…	GO:0016020//GO:0005575	membrane//cellular_component	--	--
Novel00380	--	--	GO:0005623//GO:0044424//GO:0005739//GO:0043229//GO:0043227//GO:0019031//GO:0036338//GO:0019012//GO:0044464//GO:0005737//GO:0005575//GO:0044423//GO:0043226//GO:0043231//GO:0044444//GO:0005622	cell//intracellular part//mitochondrion//intracellular organelle//membrane-bounded organelle//viral envelope//viral membrane//virion//cell part//cytoplasm//cellular_component//virion part//organelle//intracellular membrane-bounded organelle//cytoplasmic part//intracellular	--	--
Novel00385	GO:0043461//GO:0071840//GO:0070272//GO:0043623//GO:0008150//GO:0044085//GO:0071822//GO:0009987//GO:0070071//GO:0022607//GO:0006461//GO:0043933//GO:0034622//GO:0070271//GO:0065003//GO:0016043	proton-transporting ATP synthase complex assembly//cellular component organization or biogenesis//proton-transporting ATP synthase complex biogenesis//cellular protein complex assembly//biological_process//cellular component biogenesis//protein complex subunit organization//cellular process//proton-transporting two-sector ATPase complex assembly//cellular component assembly//protein complex assem…	--	--	GO:0003676//GO:0005488//GO:0003677//GO:0097159//GO:1901363//GO:0003674	nucleic acid binding//binding//DNA binding//organic cyclic compound binding//heterocyclic compound binding//molecular_function
Novel00386	--	--	--	--	GO:0005488//GO:0032182//GO:0043130//GO:0005515//GO:0003674	binding//ubiquitin-like protein binding//ubiquitin binding//protein binding//molecular_function
Novel00389	GO:0050789//GO:0065007//GO:0044700//GO:0008150//GO:0050896//GO:0050794//GO:0023052//GO:0044699//GO:0051716//GO:0007165//GO:0007154//GO:0044763//GO:0009987	regulation of biological process//biological regulation//single organism signaling//biological_process//response to stimulus//regulation of cellular process//signaling//single-organism process//cellular response to stimulus//signal transduction//cell communication//single-organism cellular process//cellular process	--	--	--	--
Novel00390	--	--	GO:0016021//GO:1902494//GO:0098796//GO:0019898//GO:0031224//GO:0043234//GO:1990234//GO:0005944//GO:0061695//GO:0097651//GO:0005575//GO:0044425//GO:0032991//GO:0016020//GO:0005942	integral component of membrane//catalytic complex//membrane protein complex//extrinsic component of membrane//intrinsic component of membrane//protein complex//transferase complex//phosphatidylinositol 3-kinase complex, class IB//transferase complex, transferring phosphorus-containing groups//phosphatidylinositol 3-kinase complex, class I//cellular_component//membrane part//macromolecular complex…	GO:0035014//GO:0003674//GO:0030234//GO:0046935//GO:0019207//GO:0098772	phosphatidylinositol 3-kinase regulator activity//molecular_function//enzyme regulator activity//1-phosphatidylinositol-3-kinase regulator activity//kinase regulator activity//molecular function regulator
Novel00394	GO:0044238//GO:0009057//GO:0008152//GO:0019538//GO:0008150//GO:0071704//GO:0030163//GO:0009056//GO:0043170//GO:1901575	primary metabolic process//macromolecule catabolic process//metabolic process//protein metabolic process//biological_process//organic substance metabolic process//protein catabolic process//catabolic process//macromolecule metabolic process//organic substance catabolic process	--	--	--	--
Novel00395	GO:0043412//GO:0006796//GO:0036211//GO:0006793//GO:0032502//GO:0006464//GO:0071704//GO:0030154//GO:0044767//GO:0044238//GO:0016310//GO:0008152//GO:0019538//GO:0044260//GO:0008150//GO:0006468//GO:0044763//GO:0007275//GO:0009987//GO:0044699//GO:0032501//GO:0044707//GO:0044237//GO:0043170//GO:0048869//GO:0044267	macromolecule modification//phosphate-containing compound metabolic process//protein modification process//phosphorus metabolic process//developmental process//cellular protein modification process//organic substance metabolic process//cell differentiation//single-organism developmental process//primary metabolic process//phosphorylation//metabolic process//protein metabolic process//cellular mac…	GO:0019028//GO:0019012//GO:0005575//GO:0044423	viral capsid//virion//cellular_component//virion part	GO:0016301//GO:0000166//GO:0035639//GO:0005524//GO:0005198//GO:0005488//GO:0001883//GO:0016772//GO:0032555//GO:0043168//GO:0032549//GO:0032559//GO:0097367//GO:0016740//GO:0036094//GO:0030554//GO:0032553//GO:0043167//GO:0097159//GO:0004672//GO:0017076//GO:0032550//GO:1901363//GO:0003674//GO:1901265//GO:0016773//GO:0003824//GO:0001882	kinase activity//nucleotide binding//purine ribonucleoside triphosphate binding//ATP binding//structural molecule activity//binding//purine nucleoside binding//transferase activity, transferring phosphorus-containing groups//purine ribonucleotide binding//anion binding//ribonucleoside binding//adenyl ribonucleotide binding//carbohydrate derivative binding//transferase activity//small molecule bin…
Novel00396	--	--	GO:0044425//GO:0005575//GO:0016020//GO:0031224//GO:0016021	membrane part//cellular_component//membrane//intrinsic component of membrane//integral component of membrane	--	--
Novel00404	--	--	GO:0005576//GO:0005575	extracellular region//cellular_component	--	--
Novel00406	GO:0044699//GO:1901566//GO:0007165//GO:0044707//GO:0051716//GO:0043604//GO:0044271//GO:0032501//GO:0048869//GO:0050877//GO:0043170//GO:0044237//GO:0009058//GO:0044267//GO:0043603//GO:0044763//GO:0007154//GO:0010467//GO:0006412//GO:0006807//GO:1901564//GO:0009987//GO:0044249//GO:0003008//GO:0045444//GO:0043043//GO:0006518//GO:0065007//GO:0050789//GO:0034645//GO:0044767//GO:0030154//GO:0008152//GO:…	single-organism process//organonitrogen compound biosynthetic process//signal transduction//single-multicellular organism process//cellular response to stimulus//amide biosynthetic process//cellular nitrogen compound biosynthetic process//multicellular organismal process//cellular developmental process//neurological system process//macromolecule metabolic process//cellular metabolic process//bios…	GO:0031224//GO:0044444//GO:0016021//GO:0005622//GO:0043232//GO:0043228//GO:0043226//GO:0032991//GO:0044425//GO:0044464//GO:0005737//GO:0005840//GO:0005575//GO:0030529//GO:0005623//GO:0044424//GO:0043229//GO:0016020	intrinsic component of membrane//cytoplasmic part//integral component of membrane//intracellular//intracellular non-membrane-bounded organelle//non-membrane-bounded organelle//organelle//macromolecular complex//membrane part//cell part//cytoplasm//ribosome//cellular_component//ribonucleoprotein complex//cell//intracellular part//intracellular organelle//membrane	GO:0003674//GO:0004872//GO:0003735//GO:0004888//GO:0060089//GO:0004930//GO:0038023//GO:0005198//GO:0004871	molecular_function//receptor activity//structural constituent of ribosome//transmembrane signaling receptor activity//molecular transducer activity//G-protein coupled receptor activity//signaling receptor activity//structural molecule activity//signal transducer activity
Novel00407	GO:0006807//GO:0006259//GO:0009987//GO:0006725//GO:0043170//GO:0044237//GO:0046483//GO:0034641//GO:1901360//GO:0071704//GO:0006139//GO:0008152//GO:0044238//GO:0008150//GO:0015074//GO:0090304//GO:0044260	nitrogen compound metabolic process//DNA metabolic process//cellular process//cellular aromatic compound metabolic process//macromolecule metabolic process//cellular metabolic process//heterocycle metabolic process//cellular nitrogen compound metabolic process//organic cyclic compound metabolic process//organic substance metabolic process//nucleobase-containing compound metabolic process//metabol…	--	--	--	--
Novel00409	GO:0006139//GO:0034641//GO:0071704//GO:1901360//GO:0046483//GO:0015074//GO:0090304//GO:0044260//GO:0008150//GO:0008152//GO:0044238//GO:0006259//GO:0009987//GO:0006807//GO:0043170//GO:0044237//GO:0006725	nucleobase-containing compound metabolic process//cellular nitrogen compound metabolic process//organic substance metabolic process//organic cyclic compound metabolic process//heterocycle metabolic process//DNA integration//nucleic acid metabolic process//cellular macromolecule metabolic process//biological_process//metabolic process//primary metabolic process//DNA metabolic process//cellular pro…	--	--	GO:0005488//GO:0005515//GO:0003674	binding//protein binding//molecular_function
Novel00416	GO:0044710//GO:0022900//GO:0006091//GO:0008152//GO:0055114//GO:0008150//GO:0044763//GO:0009987//GO:0044699//GO:0044237	single-organism metabolic process//electron transport chain//generation of precursor metabolites and energy//metabolic process//oxidation-reduction process//biological_process//single-organism cellular process//cellular process//single-organism process//cellular metabolic process	GO:0005623//GO:0016020//GO:0044425//GO:0005575//GO:0044464//GO:0042597//GO:0031224//GO:0016021	cell//membrane//membrane part//cellular_component//cell part//periplasmic space//intrinsic component of membrane//integral component of membrane	GO:0046906//GO:0005488//GO:0046914//GO:0009055//GO:0005506//GO:0043167//GO:0097159//GO:0043169//GO:1901363//GO:0020037//GO:0003674//GO:0046872	tetrapyrrole binding//binding//transition metal ion binding//electron carrier activity//iron ion binding//ion binding//organic cyclic compound binding//cation binding//heterocyclic compound binding//heme binding//molecular_function//metal ion binding
Novel00419	GO:0032774//GO:0009889//GO:0010468//GO:0006357//GO:0043170//GO:0009058//GO:0006351//GO:0044237//GO:0010556//GO:0044271//GO:0016070//GO:0080090//GO:0031326//GO:0006725//GO:1901362//GO:0031323//GO:0009987//GO:0044249//GO:0006807//GO:0018130//GO:0010467//GO:0034654//GO:0008150//GO:0090304//GO:0044260//GO:0008152//GO:2001141//GO:0019438//GO:2000112//GO:0044238//GO:0065007//GO:0034645//GO:0050789//GO:…	RNA biosynthetic process//regulation of biosynthetic process//regulation of gene expression//regulation of transcription from RNA polymerase II promoter//macromolecule metabolic process//biosynthetic process//transcription, DNA-templated//cellular metabolic process//regulation of macromolecule biosynthetic process//cellular nitrogen compound biosynthetic process//RNA metabolic process//regulation…	GO:0005622//GO:0043234//GO:0031974//GO:0005654//GO:0043226//GO:0043231//GO:0016592//GO:0070013//GO:0005575//GO:0044464//GO:0044446//GO:0032991//GO:0044451//GO:0043227//GO:0044428//GO:0043233//GO:0044422//GO:0043229//GO:0044424//GO:0031981//GO:0005634//GO:0005623	intracellular//protein complex//membrane-enclosed lumen//nucleoplasm//organelle//intracellular membrane-bounded organelle//mediator complex//intracellular organelle lumen//cellular_component//cell part//intracellular organelle part//macromolecular complex//nucleoplasm part//membrane-bounded organelle//nuclear part//organelle lumen//organelle part//intracellular organelle//intracellular part//nucl…	GO:0000989//GO:0003674//GO:0001076//GO:0003712//GO:0001104//GO:0000988	transcription factor activity, transcription factor binding//molecular_function//transcription factor activity, RNA polymerase II transcription factor binding//transcription cofactor activity//RNA polymerase II transcription cofactor activity//transcription factor activity, protein binding
Novel00423	--	--	GO:0005575//GO:0016020	cellular_component//membrane	--	--
Novel00428	GO:0009987//GO:0016237//GO:0007154//GO:0044763//GO:0044237//GO:0016043//GO:0009056//GO:0007155//GO:0044699//GO:0007165//GO:0061024//GO:0051716//GO:0050794//GO:1902534//GO:0023052//GO:0050896//GO:0007156//GO:0006914//GO:0044802//GO:0044710//GO:0010324//GO:0098742//GO:0008150//GO:0044248//GO:0044712//GO:0050789//GO:0065007//GO:0098609//GO:0071840//GO:0044700//GO:0008152//GO:0022610	cellular process//microautophagy//cell communication//single-organism cellular process//cellular metabolic process//cellular component organization//catabolic process//cell adhesion//single-organism process//signal transduction//membrane organization//cellular response to stimulus//regulation of cellular process//single-organism membrane invagination//signaling//response to stimulus//homophilic c…	GO:0043226//GO:0005774//GO:0043231//GO:0098588//GO:0044444//GO:0005622//GO:0098796//GO:0098805//GO:0012505//GO:0043234//GO:0044437//GO:0044440//GO:0043229//GO:0044422//GO:0016020//GO:0031090//GO:0005773//GO:0005623//GO:0034448//GO:0044424//GO:0044446//GO:0044464//GO:0005737//GO:0005575//GO:0005768//GO:0043227//GO:0032991//GO:0044425	organelle//vacuolar membrane//intracellular membrane-bounded organelle//bounding membrane of organelle//cytoplasmic part//intracellular//membrane protein complex//whole membrane//endomembrane system//protein complex//vacuolar part//endosomal part//intracellular organelle//organelle part//membrane//organelle membrane//vacuole//cell//EGO complex//intracellular part//intracellular organelle part//ce…	GO:0043167//GO:0043169//GO:0046872//GO:0003674//GO:0005488//GO:0005509	ion binding//cation binding//metal ion binding//molecular_function//binding//calcium ion binding
Novel00433	--	--	--	--	GO:0005198//GO:0003674	structural molecule activity//molecular_function
Novel00445	GO:0071702//GO:0015031//GO:0070727//GO:0051234//GO:0045184//GO:0046907//GO:0006886//GO:0008150//GO:0034613//GO:0033036//GO:0006810//GO:0008104//GO:0051641//GO:0051649//GO:0051179	organic substance transport//protein transport//cellular macromolecule localization//establishment of localization//establishment of protein localization//intracellular transport//intracellular protein transport//biological_process//cellular protein localization//macromolecule localization//transport//protein localization//cellular localization//establishment of localization in cell//localization	--	--	GO:0031267//GO:0005488//GO:0019899//GO:0005515//GO:0051020//GO:0003674//GO:0008536//GO:0017016	small GTPase binding//binding//enzyme binding//protein binding//GTPase binding//molecular_function//Ran GTPase binding//Ras GTPase binding
Novel00447	GO:0031323//GO:0009987//GO:0006468//GO:0042325//GO:0051174//GO:0043170//GO:0044237//GO:0044267//GO:0006464//GO:0050794//GO:0006793//GO:0071704//GO:0019222//GO:0036211//GO:0019220//GO:0043412//GO:0006796//GO:0044260//GO:0019538//GO:0008150//GO:0050789//GO:0065007//GO:0016310//GO:0008152//GO:0044238	regulation of cellular metabolic process//cellular process//protein phosphorylation//regulation of phosphorylation//regulation of phosphorus metabolic process//macromolecule metabolic process//cellular metabolic process//cellular protein metabolic process//cellular protein modification process//regulation of cellular process//phosphorus metabolic process//organic substance metabolic process//regu…	GO:0005622//GO:0005623//GO:0044424//GO:0044464//GO:0005737//GO:0005575	intracellular//cell//intracellular part//cell part//cytoplasm//cellular_component	GO:1901363//GO:0032550//GO:0043167//GO:0032553//GO:0097159//GO:0017076//GO:0004672//GO:0016773//GO:0001882//GO:0003824//GO:0003674//GO:1901265//GO:0035639//GO:0001883//GO:0005488//GO:0005524//GO:0000166//GO:0016301//GO:0036094//GO:0016740//GO:0030554//GO:0032549//GO:0016772//GO:0043168//GO:0032555//GO:0097367//GO:0032559	heterocyclic compound binding//purine ribonucleoside binding//ion binding//ribonucleotide binding//organic cyclic compound binding//purine nucleotide binding//protein kinase activity//phosphotransferase activity, alcohol group as acceptor//nucleoside binding//catalytic activity//molecular_function//nucleoside phosphate binding//purine ribonucleoside triphosphate binding//purine nucleoside binding…
Novel00448	GO:0071704//GO:0034641//GO:1901576//GO:0009059//GO:0019538//GO:0044260//GO:0008150//GO:0034645//GO:0044238//GO:0006413//GO:0008152//GO:0044249//GO:0009987//GO:1901564//GO:0006518//GO:0043043//GO:0006412//GO:0010467//GO:0006807//GO:0009058//GO:0044237//GO:0043170//GO:0043603//GO:0044267//GO:0044271//GO:0043604//GO:1901566	organic substance metabolic process//cellular nitrogen compound metabolic process//organic substance biosynthetic process//macromolecule biosynthetic process//protein metabolic process//cellular macromolecule metabolic process//biological_process//cellular macromolecule biosynthetic process//primary metabolic process//translational initiation//metabolic process//cellular biosynthetic process//cel…	--	--	GO:0003676//GO:0003723//GO:0005488//GO:0003743//GO:0008135//GO:1901363//GO:0097159//GO:0003674	nucleic acid binding//RNA binding//binding//translation initiation factor activity//translation factor activity, RNA binding//heterocyclic compound binding//organic cyclic compound binding//molecular_function
Novel00449	GO:0044237//GO:0043170//GO:0006725//GO:0006259//GO:0009987//GO:0006807//GO:0008150//GO:0090304//GO:0044260//GO:0015074//GO:0044238//GO:0008152//GO:0071704//GO:1901360//GO:0034641//GO:0006139//GO:0046483	cellular metabolic process//macromolecule metabolic process//cellular aromatic compound metabolic process//DNA metabolic process//cellular process//nitrogen compound metabolic process//biological_process//nucleic acid metabolic process//cellular macromolecule metabolic process//DNA integration//primary metabolic process//metabolic process//organic substance metabolic process//organic cyclic compo…	--	--	--	--
Novel00452	GO:0044699//GO:0055085//GO:0051179//GO:0044237//GO:0043170//GO:0044267//GO:0006810//GO:0006468//GO:0044763//GO:0044765//GO:0009987//GO:1902578//GO:0044238//GO:0016310//GO:0008152//GO:0019538//GO:0044260//GO:0008150//GO:0043412//GO:0006796//GO:0036211//GO:0006793//GO:0006464//GO:0071704//GO:0051234	single-organism process//transmembrane transport//localization//cellular metabolic process//macromolecule metabolic process//cellular protein metabolic process//transport//protein phosphorylation//single-organism cellular process//single-organism transport//cellular process//single-organism localization//primary metabolic process//phosphorylation//metabolic process//protein metabolic process//cel…	GO:0005575//GO:0016020	cellular_component//membrane	GO:0003674//GO:1901265//GO:0016773//GO:0003824//GO:0001882//GO:0032553//GO:0043167//GO:0097159//GO:0004672//GO:0017076//GO:1901363//GO:0032550//GO:0016772//GO:0043168//GO:0004674//GO:0032555//GO:0032549//GO:0032559//GO:0097367//GO:0016740//GO:0036094//GO:0030554//GO:0016301//GO:0000166//GO:0035639//GO:0005524//GO:0001883//GO:0005488	molecular_function//nucleoside phosphate binding//phosphotransferase activity, alcohol group as acceptor//catalytic activity//nucleoside binding//ribonucleotide binding//ion binding//organic cyclic compound binding//protein kinase activity//purine nucleotide binding//heterocyclic compound binding//purine ribonucleoside binding//transferase activity, transferring phosphorus-containing groups//anio…
Novel00453	GO:0051234//GO:0008150//GO:0006810//GO:0051179	establishment of localization//biological_process//transport//localization	--	--	GO:0003676//GO:0005524//GO:0001883//GO:0005488//GO:0003677//GO:0035639//GO:0000166//GO:0030554//GO:0036094//GO:0032559//GO:0097367//GO:0043168//GO:0032555//GO:0032549//GO:1901363//GO:0032550//GO:0017076//GO:0043167//GO:0032553//GO:0097159//GO:0003824//GO:0001882//GO:0016787//GO:0003674//GO:1901265	nucleic acid binding//ATP binding//purine nucleoside binding//binding//DNA binding//purine ribonucleoside triphosphate binding//nucleotide binding//adenyl nucleotide binding//small molecule binding//adenyl ribonucleotide binding//carbohydrate derivative binding//anion binding//purine ribonucleotide binding//ribonucleoside binding//heterocyclic compound binding//purine ribonucleoside binding//puri…
Novel00455	GO:0034645//GO:0008152//GO:0044238//GO:0090304//GO:0044260//GO:0008150//GO:0046483//GO:0009059//GO:0006139//GO:1901576//GO:0034641//GO:0071704//GO:1901360//GO:0006725//GO:0006260//GO:0043170//GO:0044237//GO:0009058//GO:0006807//GO:0006259//GO:0009987//GO:0044249	cellular macromolecule biosynthetic process//metabolic process//primary metabolic process//nucleic acid metabolic process//cellular macromolecule metabolic process//biological_process//heterocycle metabolic process//macromolecule biosynthetic process//nucleobase-containing compound metabolic process//organic substance biosynthetic process//cellular nitrogen compound metabolic process//organic sub…	--	--	GO:0032549//GO:0032555//GO:0043168//GO:0097367//GO:0032559//GO:0036094//GO:0030554//GO:0000166//GO:0035639//GO:0003677//GO:0005488//GO:0001883//GO:0003676//GO:0005524//GO:1901265//GO:0003674//GO:0001882//GO:0097159//GO:0043167//GO:0032553//GO:0017076//GO:0032550//GO:1901363	ribonucleoside binding//purine ribonucleotide binding//anion binding//carbohydrate derivative binding//adenyl ribonucleotide binding//small molecule binding//adenyl nucleotide binding//nucleotide binding//purine ribonucleoside triphosphate binding//DNA binding//binding//purine nucleoside binding//nucleic acid binding//ATP binding//nucleoside phosphate binding//molecular_function//nucleoside bindi…
Novel00456	GO:0008152//GO:0044238//GO:0044260//GO:0019538//GO:0008150//GO:0034641//GO:0071704//GO:0006508//GO:0043170//GO:0044237//GO:0044267//GO:0006465//GO:0043603//GO:0010467//GO:0051604//GO:0006807//GO:1901564//GO:0009987//GO:0016485//GO:0006518	metabolic process//primary metabolic process//cellular macromolecule metabolic process//protein metabolic process//biological_process//cellular nitrogen compound metabolic process//organic substance metabolic process//proteolysis//macromolecule metabolic process//cellular metabolic process//cellular protein metabolic process//signal peptide processing//cellular amide metabolic process//gene expre…	GO:0005787//GO:0043227//GO:0032991//GO:0044425//GO:0044446//GO:0005789//GO:0044464//GO:0005737//GO:0005575//GO:0031090//GO:0005623//GO:0044424//GO:0044432//GO:0043229//GO:0005783//GO:0016020//GO:0042175//GO:0044422//GO:1902494//GO:0098796//GO:0012505//GO:0031224//GO:0043234//GO:0044444//GO:0016021//GO:0005622//GO:0098588//GO:1990234//GO:0043226//GO:0043231	signal peptidase complex//membrane-bounded organelle//macromolecular complex//membrane part//intracellular organelle part//endoplasmic reticulum membrane//cell part//cytoplasm//cellular_component//organelle membrane//cell//intracellular part//endoplasmic reticulum part//intracellular organelle//endoplasmic reticulum//membrane//nuclear outer membrane-endoplasmic reticulum membrane network//organel…	GO:0008233//GO:0003674//GO:0016787//GO:0003824	peptidase activity//molecular_function//hydrolase activity//catalytic activity
Novel00457	GO:0010468//GO:0032774//GO:0009889//GO:0009058//GO:0044237//GO:0006351//GO:0043170//GO:0010556//GO:0006260//GO:0044271//GO:1901362//GO:0031326//GO:0016070//GO:0080090//GO:0006725//GO:0006259//GO:0044249//GO:0009987//GO:0031323//GO:0018130//GO:0006807//GO:0010467//GO:0034654//GO:0008150//GO:0090304//GO:0044260//GO:2000112//GO:0044238//GO:0008152//GO:2001141//GO:0019438//GO:0006355//GO:0065007//GO:…	regulation of gene expression//RNA biosynthetic process//regulation of biosynthetic process//biosynthetic process//cellular metabolic process//transcription, DNA-templated//macromolecule metabolic process//regulation of macromolecule biosynthetic process//DNA replication//cellular nitrogen compound biosynthetic process//organic cyclic compound biosynthetic process//regulation of cellular biosynth…	--	--	GO:0001882//GO:1901265//GO:0003674//GO:1901363//GO:0032550//GO:0005515//GO:0017076//GO:0097159//GO:0032553//GO:0043167//GO:0030554//GO:0036094//GO:0032559//GO:0097367//GO:0043168//GO:0032555//GO:0032549//GO:0005524//GO:0003676//GO:0003677//GO:0001883//GO:0005488//GO:0008134//GO:0035639//GO:0000166	nucleoside binding//nucleoside phosphate binding//molecular_function//heterocyclic compound binding//purine ribonucleoside binding//protein binding//purine nucleotide binding//organic cyclic compound binding//ribonucleotide binding//ion binding//adenyl nucleotide binding//small molecule binding//adenyl ribonucleotide binding//carbohydrate derivative binding//anion binding//purine ribonucleotide b…
Novel00458	--	--	--	--	GO:0005488//GO:0003674//GO:0005515	binding//molecular_function//protein binding
Novel00461	GO:0051258//GO:0009611//GO:0050896//GO:0050794//GO:0023052//GO:0065008//GO:0050789//GO:0065007//GO:0043623//GO:0044700//GO:0071840//GO:0044085//GO:0001775//GO:0008150//GO:0050817//GO:0071822//GO:0007154//GO:0044763//GO:0009987//GO:0006950//GO:0042060//GO:0044699//GO:0007599//GO:0032501//GO:0051716//GO:0050878//GO:0022607//GO:0007165//GO:0006461//GO:0044707//GO:0043933//GO:0034622//GO:0016043//GO:…	protein polymerization//response to wounding//response to stimulus//regulation of cellular process//signaling//regulation of biological quality//regulation of biological process//biological regulation//cellular protein complex assembly//single organism signaling//cellular component organization or biogenesis//cellular component biogenesis//cell activation//biological_process//coagulation//protein…	GO:0005615//GO:0044421//GO:0032991//GO:0005575//GO:0005577//GO:0043234//GO:0005576	extracellular space//extracellular region part//macromolecular complex//cellular_component//fibrinogen complex//protein complex//extracellular region	GO:0005488//GO:0005102//GO:0030674//GO:0005515//GO:0003674//GO:0060090	binding//receptor binding//protein binding, bridging//protein binding//molecular_function//binding, bridging
Novel00462	GO:0006807//GO:0009987//GO:0044249//GO:0006259//GO:0006725//GO:0006260//GO:0043170//GO:0044237//GO:0009058//GO:0009059//GO:0046483//GO:0006139//GO:0034641//GO:1901576//GO:0071704//GO:1901360//GO:0034645//GO:0008152//GO:0044238//GO:0044260//GO:0090304//GO:0008150	nitrogen compound metabolic process//cellular process//cellular biosynthetic process//DNA metabolic process//cellular aromatic compound metabolic process//DNA replication//macromolecule metabolic process//cellular metabolic process//biosynthetic process//macromolecule biosynthetic process//heterocycle metabolic process//nucleobase-containing compound metabolic process//cellular nitrogen compound …	GO:0042575//GO:1990234//GO:1902494//GO:0009360//GO:0043234//GO:0005622//GO:0005623//GO:0044424//GO:0032991//GO:0061695//GO:0044464//GO:0005575	DNA polymerase complex//transferase complex//catalytic complex//DNA polymerase III complex//protein complex//intracellular//cell//intracellular part//macromolecular complex//transferase complex, transferring phosphorus-containing groups//cell part//cellular_component	GO:0097159//GO:0003887//GO:1901363//GO:0003674//GO:0003824//GO:0005488//GO:0003677//GO:0003676//GO:0016779//GO:0016772//GO:0016740//GO:0034061	organic cyclic compound binding//DNA-directed DNA polymerase activity//heterocyclic compound binding//molecular_function//catalytic activity//binding//DNA binding//nucleic acid binding//nucleotidyltransferase activity//transferase activity, transferring phosphorus-containing groups//transferase activity//DNA polymerase activity
Novel00465	GO:0008150//GO:0034654//GO:0090304//GO:0044260//GO:2001141//GO:0008152//GO:0019438//GO:0044238//GO:2000112//GO:0065007//GO:0050789//GO:0034645//GO:0006355//GO:1901576//GO:0034641//GO:0051252//GO:0071704//GO:1901360//GO:0019219//GO:0050794//GO:1903506//GO:0051171//GO:0060255//GO:0006139//GO:0097659//GO:0046483//GO:0009059//GO:0019222//GO:0032774//GO:0009889//GO:0010468//GO:0043170//GO:0006351//GO:…	biological_process//nucleobase-containing compound biosynthetic process//nucleic acid metabolic process//cellular macromolecule metabolic process//regulation of RNA biosynthetic process//metabolic process//aromatic compound biosynthetic process//primary metabolic process//regulation of cellular macromolecule biosynthetic process//biological regulation//regulation of biological process//cellular m…	--	--	--	--
Novel00466	GO:0046605//GO:0031023//GO:0010927//GO:0046434//GO:0051128//GO:0051298//GO:0010948//GO:0044763//GO:0000902//GO:0006996//GO:1901575//GO:0007010//GO:0006072//GO:0009987//GO:0048523//GO:0048856//GO:0032990//GO:0007049//GO:0010826//GO:0007017//GO:0051297//GO:0000226//GO:0022607//GO:0048646//GO:0010639//GO:0010564//GO:0044699//GO:0070507//GO:0048519//GO:0060271//GO:0019637//GO:0048869//GO:0030031//GO:…	regulation of centrosome cycle//microtubule organizing center organization//cellular component assembly involved in morphogenesis//organophosphate catabolic process//regulation of cellular component organization//centrosome duplication//negative regulation of cell cycle process//single-organism cellular process//cell morphogenesis//organelle organization//organic substance catabolic process//cyto…	GO:0031513//GO:0043226//GO:0036038//GO:0044441//GO:0043234//GO:0072372//GO:0005623//GO:0044463//GO:0044422//GO:0042995//GO:0032991//GO:0005575//GO:0035869//GO:0005929//GO:0044464	nonmotile primary cilium//organelle//TCTN-B9D complex//ciliary part//protein complex//primary cilium//cell//cell projection part//organelle part//cell projection//macromolecular complex//cellular_component//ciliary transition zone//cilium//cell part	GO:0097159//GO:1901363//GO:0003674//GO:1901265//GO:0016491//GO:0051287//GO:0003824//GO:0016614//GO:0050662//GO:0000166//GO:0005488//GO:0036094//GO:0016616//GO:0048037	organic cyclic compound binding//heterocyclic compound binding//molecular_function//nucleoside phosphate binding//oxidoreductase activity//NAD binding//catalytic activity//oxidoreductase activity, acting on CH-OH group of donors//coenzyme binding//nucleotide binding//binding//small molecule binding//oxidoreductase activity, acting on the CH-OH group of donors, NAD or NADP as acceptor//cofactor bi…
Novel00471	GO:0044355//GO:0044238//GO:0008152//GO:0044260//GO:0090304//GO:0006952//GO:0008150//GO:0046483//GO:0043412//GO:0006139//GO:0006304//GO:0050896//GO:0071704//GO:1901360//GO:0034641//GO:0006725//GO:0044237//GO:0043170//GO:0006807//GO:0009987//GO:0006950//GO:0006259//GO:0009307	clearance of foreign intracellular DNA//primary metabolic process//metabolic process//cellular macromolecule metabolic process//nucleic acid metabolic process//defense response//biological_process//heterocycle metabolic process//macromolecule modification//nucleobase-containing compound metabolic process//DNA modification//response to stimulus//organic substance metabolic process//organic cyclic …	--	--	GO:0016888//GO:0004520//GO:0004536//GO:0016893//GO:0003676//GO:0005488//GO:0003677//GO:0016787//GO:0009036//GO:0003674//GO:0015666//GO:0003824//GO:0016788//GO:0097159//GO:0004519//GO:0004518//GO:1901363	endodeoxyribonuclease activity, producing 5'-phosphomonoesters//endodeoxyribonuclease activity//deoxyribonuclease activity//endonuclease activity, active with either ribo- or deoxyribonucleic acids and producing 5'-phosphomonoesters//nucleic acid binding//binding//DNA binding//hydrolase activity//Type II site-specific deoxyribonuclease activity//molecular_function//restriction endodeoxyribonuclea…
Novel00473	GO:0044267//GO:0044237//GO:0043170//GO:0045937//GO:0032268//GO:0051174//GO:0031325//GO:0006470//GO:0051247//GO:0080090//GO:0035303//GO:0051246//GO:0032270//GO:0009987//GO:0031323//GO:0031401//GO:0035304//GO:0048518//GO:0031399//GO:0035306//GO:0048522//GO:0008150//GO:0044260//GO:0019538//GO:0035307//GO:0010604//GO:0044238//GO:0008152//GO:0065007//GO:0050789//GO:0071704//GO:0006793//GO:0060255//GO:…	cellular protein metabolic process//cellular metabolic process//macromolecule metabolic process//positive regulation of phosphate metabolic process//regulation of cellular protein metabolic process//regulation of phosphorus metabolic process//positive regulation of cellular metabolic process//protein dephosphorylation//positive regulation of protein metabolic process//regulation of primary metabo…	GO:0071595//GO:0008287//GO:0012505//GO:0043234//GO:1903293//GO:1902494//GO:0098796//GO:0005575//GO:0044464//GO:0044425//GO:0032991//GO:0016020//GO:0042175//GO:0005623	Nem1-Spo7 phosphatase complex//protein serine/threonine phosphatase complex//endomembrane system//protein complex//phosphatase complex//catalytic complex//membrane protein complex//cellular_component//cell part//membrane part//macromolecular complex//membrane//nuclear outer membrane-endoplasmic reticulum membrane network//cell	GO:0022838//GO:0005215//GO:0008324//GO:0005216//GO:0003674//GO:0022891//GO:0015077//GO:0022803//GO:0046873//GO:0022892//GO:0005261//GO:0015267//GO:0015075//GO:0015079//GO:0022857//GO:0005267//GO:0022890	substrate-specific channel activity//transporter activity//cation transmembrane transporter activity//ion channel activity//molecular_function//substrate-specific transmembrane transporter activity//monovalent inorganic cation transmembrane transporter activity//passive transmembrane transporter activity//metal ion transmembrane transporter activity//substrate-specific transporter activity//catio…
Novel00474	--	--	--	--	GO:0005198//GO:0042302//GO:0003674	structural molecule activity//structural constituent of cuticle//molecular_function
Novel00477	GO:0006807//GO:0010467//GO:0006399//GO:0006396//GO:0009987//GO:0006259//GO:0006725//GO:0016070//GO:0043170//GO:0044237//GO:0034660//GO:0008033//GO:0034470//GO:0046483//GO:0034641//GO:1901360//GO:0071704//GO:0006139//GO:0008152//GO:0044238//GO:0008150//GO:0015074//GO:0044260//GO:0090304	nitrogen compound metabolic process//gene expression//tRNA metabolic process//RNA processing//cellular process//DNA metabolic process//cellular aromatic compound metabolic process//RNA metabolic process//macromolecule metabolic process//cellular metabolic process//ncRNA metabolic process//tRNA processing//ncRNA processing//heterocycle metabolic process//cellular nitrogen compound metabolic proces…	--	--	GO:0004518//GO:0003674//GO:0016787//GO:0016788//GO:0003824//GO:0004540	nuclease activity//molecular_function//hydrolase activity//hydrolase activity, acting on ester bonds//catalytic activity//ribonuclease activity
Novel00479	GO:0006139//GO:0071704//GO:1901360//GO:0034641//GO:0046483//GO:0008033//GO:0034470//GO:0034660//GO:0090304//GO:0044260//GO:0015074//GO:0008150//GO:0044238//GO:0008152//GO:0006259//GO:0009987//GO:0006396//GO:0006399//GO:0010467//GO:0006807//GO:0044237//GO:0043170//GO:0016070//GO:0006725	nucleobase-containing compound metabolic process//organic substance metabolic process//organic cyclic compound metabolic process//cellular nitrogen compound metabolic process//heterocycle metabolic process//tRNA processing//ncRNA processing//ncRNA metabolic process//nucleic acid metabolic process//cellular macromolecule metabolic process//DNA integration//biological_process//primary metabolic pro…	--	--	GO:0004540//GO:0004518//GO:0003824//GO:0016788//GO:0016787//GO:0003674	ribonuclease activity//nuclease activity//catalytic activity//hydrolase activity, acting on ester bonds//hydrolase activity//molecular_function
Novel00481	GO:0008150//GO:0019538//GO:0044260//GO:0044238//GO:0008152//GO:0034645//GO:0071704//GO:0034641//GO:1901576//GO:0009059//GO:0043603//GO:0044267//GO:0009058//GO:0044237//GO:0043170//GO:0043604//GO:0044271//GO:1901566//GO:0006518//GO:0043043//GO:0009987//GO:0044249//GO:1901564//GO:0006807//GO:0006412//GO:0010467	biological_process//protein metabolic process//cellular macromolecule metabolic process//primary metabolic process//metabolic process//cellular macromolecule biosynthetic process//organic substance metabolic process//cellular nitrogen compound metabolic process//organic substance biosynthetic process//macromolecule biosynthetic process//cellular amide metabolic process//cellular protein metabolic…	GO:0005575//GO:0005840//GO:0005737//GO:0044464//GO:0032991//GO:0043229//GO:0044424//GO:0005623//GO:0030529//GO:0005622//GO:0044444//GO:0043226//GO:0043228//GO:0043232	cellular_component//ribosome//cytoplasm//cell part//macromolecular complex//intracellular organelle//intracellular part//cell//ribonucleoprotein complex//intracellular//cytoplasmic part//organelle//non-membrane-bounded organelle//intracellular non-membrane-bounded organelle	GO:0005198//GO:0003674//GO:0003735	structural molecule activity//molecular_function//structural constituent of ribosome
Novel00483	GO:0051704//GO:0009405//GO:0008150	multi-organism process//pathogenesis//biological_process	GO:0005576//GO:0005575	extracellular region//cellular_component	GO:0005515//GO:0017134//GO:0003674//GO:0005488//GO:0019838	protein binding//fibroblast growth factor binding//molecular_function//binding//growth factor binding
Novel00485	GO:0006725//GO:0043170//GO:0044237//GO:0006807//GO:0009987//GO:0006259//GO:0008152//GO:0044238//GO:0015074//GO:0044260//GO:0090304//GO:0008150//GO:0046483//GO:0006139//GO:0034641//GO:0071704//GO:1901360	cellular aromatic compound metabolic process//macromolecule metabolic process//cellular metabolic process//nitrogen compound metabolic process//cellular process//DNA metabolic process//metabolic process//primary metabolic process//DNA integration//cellular macromolecule metabolic process//nucleic acid metabolic process//biological_process//heterocycle metabolic process//nucleobase-containing comp…	--	--	--	--
Novel00489	GO:0032502//GO:0008150//GO:0044767//GO:0030154//GO:0009987//GO:0045444//GO:0044763//GO:0048869//GO:0044699	developmental process//biological_process//single-organism developmental process//cell differentiation//cellular process//fat cell differentiation//single-organism cellular process//cellular developmental process//single-organism process	GO:0005623//GO:0044424//GO:0044464//GO:0005737//GO:0005575//GO:0005622	cell//intracellular part//cell part//cytoplasm//cellular_component//intracellular	GO:0005088//GO:0005085//GO:0005089//GO:0098772//GO:0003674	Ras guanyl-nucleotide exchange factor activity//guanyl-nucleotide exchange factor activity//Rho guanyl-nucleotide exchange factor activity//molecular function regulator//molecular_function
Novel00491	GO:0009117//GO:0009161//GO:0044710//GO:0044281//GO:0046483//GO:1901659//GO:0006796//GO:1901135//GO:0009168//GO:0009124//GO:0006753//GO:0006139//GO:0006793//GO:1901137//GO:0051234//GO:0042451//GO:0055086//GO:0071704//GO:0046128//GO:1901360//GO:1902600//GO:0009126//GO:1901576//GO:0034641//GO:0098655//GO:0006811//GO:1902578//GO:0072521//GO:0044238//GO:0072522//GO:0008152//GO:0009163//GO:0019438//GO:…	nucleotide metabolic process//ribonucleoside monophosphate metabolic process//single-organism metabolic process//small molecule metabolic process//heterocycle metabolic process//glycosyl compound biosynthetic process//phosphate-containing compound metabolic process//carbohydrate derivative metabolic process//purine ribonucleoside monophosphate biosynthetic process//nucleoside monophosphate biosyn…	GO:0005623//GO:0019866//GO:0031090//GO:0044424//GO:0045263//GO:0044429//GO:0043229//GO:0031966//GO:0005739//GO:0016020//GO:0031967//GO:0044422//GO:0005740//GO:0016469//GO:0043227//GO:0044425//GO:0032991//GO:0005743//GO:0098798//GO:0005753//GO:0005737//GO:0031975//GO:0044446//GO:0044464//GO:0005575//GO:0044455//GO:0043231//GO:0033177//GO:0043226//GO:0098796//GO:0045259//GO:0043234//GO:0044444//GO:…	cell//organelle inner membrane//organelle membrane//intracellular part//proton-transporting ATP synthase complex, coupling factor F(o)//mitochondrial part//intracellular organelle//mitochondrial membrane//mitochondrion//membrane//organelle envelope//organelle part//mitochondrial envelope//proton-transporting two-sector ATPase complex//membrane-bounded organelle//membrane part//macromolecular comp…	GO:0022890//GO:0022857//GO:0015078//GO:0015075//GO:0022892//GO:0015077//GO:0022891//GO:0003674//GO:0008324//GO:0005215	inorganic cation transmembrane transporter activity//transmembrane transporter activity//hydrogen ion transmembrane transporter activity//ion transmembrane transporter activity//substrate-specific transporter activity//monovalent inorganic cation transmembrane transporter activity//substrate-specific transmembrane transporter activity//molecular_function//cation transmembrane transporter activity…
Novel00494	--	--	GO:0005575//GO:0044425//GO:0016020//GO:0016021//GO:0031224	cellular_component//membrane part//membrane//integral component of membrane//intrinsic component of membrane	--	--
Novel00495	--	--	--	--	GO:0003676//GO:0003677//GO:0005488//GO:0097159//GO:1901363//GO:0003674	nucleic acid binding//DNA binding//binding//organic cyclic compound binding//heterocyclic compound binding//molecular_function
Novel00499	--	--	--	--	GO:0005488//GO:0008270//GO:0046914//GO:0003676//GO:0003674//GO:0046872//GO:0043167//GO:0043169//GO:0097159//GO:1901363	binding//zinc ion binding//transition metal ion binding//nucleic acid binding//molecular_function//metal ion binding//ion binding//cation binding//organic cyclic compound binding//heterocyclic compound binding
Novel00503	GO:0006725//GO:0044237//GO:0043170//GO:0006807//GO:0006259//GO:0009987//GO:0006950//GO:0009307//GO:0044238//GO:0008152//GO:0044355//GO:0006952//GO:0008150//GO:0090304//GO:0044260//GO:0043412//GO:0046483//GO:0071704//GO:1901360//GO:0034641//GO:0006304//GO:0050896//GO:0006139	cellular aromatic compound metabolic process//cellular metabolic process//macromolecule metabolic process//nitrogen compound metabolic process//DNA metabolic process//cellular process//response to stress//DNA restriction-modification system//primary metabolic process//metabolic process//clearance of foreign intracellular DNA//defense response//biological_process//nucleic acid metabolic process//c…	--	--	GO:0016787//GO:0003674//GO:0009036//GO:0003824//GO:0016788//GO:0015666//GO:0004519//GO:0097159//GO:0004518//GO:1901363//GO:0016888//GO:0004520//GO:0004536//GO:0003676//GO:0003677//GO:0005488//GO:0016893	hydrolase activity//molecular_function//Type II site-specific deoxyribonuclease activity//catalytic activity//hydrolase activity, acting on ester bonds//restriction endodeoxyribonuclease activity//endonuclease activity//organic cyclic compound binding//nuclease activity//heterocyclic compound binding//endodeoxyribonuclease activity, producing 5'-phosphomonoesters//endodeoxyribonuclease activity//…
Novel00508	GO:0008150//GO:0008152	biological_process//metabolic process	GO:0016020//GO:0005575	membrane//cellular_component	GO:0043177//GO:0043167//GO:0031406//GO:0003674//GO:0005488//GO:0036094//GO:0016597//GO:0043168	organic acid binding//ion binding//carboxylic acid binding//molecular_function//binding//small molecule binding//amino acid binding//anion binding
Novel00512	GO:0044710//GO:0008150//GO:0055114//GO:0008152//GO:0044699	single-organism metabolic process//biological_process//oxidation-reduction process//metabolic process//single-organism process	--	--	GO:0016730//GO:0016491//GO:0003824//GO:0003674	oxidoreductase activity, acting on iron-sulfur proteins as donors//oxidoreductase activity//catalytic activity//molecular_function
Novel00517	GO:1902589//GO:0034613//GO:0008150//GO:0065008//GO:1902578//GO:0065007//GO:0071840//GO:0070727//GO:0045185//GO:0016043//GO:0051235//GO:0044699//GO:0051651//GO:0007016//GO:0051179//GO:0009987//GO:0032507//GO:0007010//GO:0008104//GO:0051641//GO:0006996//GO:0044763//GO:0033036	single-organism organelle organization//cellular protein localization//biological_process//regulation of biological quality//single-organism localization//biological regulation//cellular component organization or biogenesis//cellular macromolecule localization//maintenance of protein location//cellular component organization//maintenance of location//single-organism process//maintenance of locati…	GO:0044464//GO:0030055//GO:0005575//GO:0005924//GO:0031252//GO:0005912//GO:0042995//GO:0005623//GO:0001726//GO:0005925//GO:0070161//GO:0030054	cell part//cell-substrate junction//cellular_component//cell-substrate adherens junction//cell leading edge//adherens junction//cell projection//cell//ruffle//focal adhesion//anchoring junction//cell junction	GO:0005102//GO:0005200//GO:0044877//GO:0005198//GO:0005488//GO:0032403//GO:0003674//GO:0005158//GO:0005515	receptor binding//structural constituent of cytoskeleton//macromolecular complex binding//structural molecule activity//binding//protein complex binding//molecular_function//insulin receptor binding//protein binding
Novel00519	--	--	GO:0016021//GO:0031224//GO:0005575//GO:0044425//GO:0016020	integral component of membrane//intrinsic component of membrane//cellular_component//membrane part//membrane	GO:0003824//GO:0004197//GO:0008234//GO:0016787//GO:0003674//GO:0008238//GO:0070011//GO:0016740//GO:0008242//GO:0004175//GO:0008233	catalytic activity//cysteine-type endopeptidase activity//cysteine-type peptidase activity//hydrolase activity//molecular_function//exopeptidase activity//peptidase activity, acting on L-amino acid peptides//transferase activity//omega peptidase activity//endopeptidase activity//peptidase activity
Novel00523	GO:0044765//GO:0044763//GO:0006810//GO:0051704//GO:0016032//GO:0009987//GO:0051179//GO:0055085//GO:0006812//GO:0044699//GO:0044419//GO:0019058//GO:0044764//GO:0051234//GO:1902578//GO:0006811//GO:0008150//GO:0044403	single-organism transport//single-organism cellular process//transport//multi-organism process//viral process//cellular process//localization//transmembrane transport//cation transport//single-organism process//interspecies interaction between organisms//viral life cycle//multi-organism cellular process//establishment of localization//single-organism localization//ion transport//biological_proces…	GO:0044423//GO:0031224//GO:0016021//GO:0016020//GO:0019012//GO:0044425//GO:0019031//GO:0036338//GO:0005575	virion part//intrinsic component of membrane//integral component of membrane//membrane//virion//membrane part//viral envelope//viral membrane//cellular_component	GO:0022803//GO:0022892//GO:0015267//GO:0015075//GO:0022891//GO:0008324//GO:0003674//GO:0005216//GO:0022838//GO:0005215//GO:0022857	passive transmembrane transporter activity//substrate-specific transporter activity//channel activity//ion transmembrane transporter activity//substrate-specific transmembrane transporter activity//cation transmembrane transporter activity//molecular_function//ion channel activity//substrate-specific channel activity//transporter activity//transmembrane transporter activity
Novel00525	GO:0032870//GO:0051716//GO:0007165//GO:0044699//GO:0009987//GO:0070887//GO:0010033//GO:0007154//GO:0044763//GO:0009719//GO:0009755//GO:0008150//GO:0044700//GO:0008152//GO:0055114//GO:0050789//GO:0065007//GO:0071310//GO:0009725//GO:0042221//GO:0050896//GO:0050794//GO:0023052//GO:0044710//GO:0071495	cellular response to hormone stimulus//cellular response to stimulus//signal transduction//single-organism process//cellular process//cellular response to chemical stimulus//response to organic substance//cell communication//single-organism cellular process//response to endogenous stimulus//hormone-mediated signaling pathway//biological_process//single organism signaling//metabolic process//oxida…	GO:0005576//GO:0005575	extracellular region//cellular_component	GO:0016491//GO:0003824//GO:0046872//GO:0016701//GO:0003674//GO:0051213//GO:0016702//GO:0043167//GO:0043169//GO:0000334//GO:0005506//GO:0005488//GO:0046914	oxidoreductase activity//catalytic activity//metal ion binding//oxidoreductase activity, acting on single donors with incorporation of molecular oxygen//molecular_function//dioxygenase activity//oxidoreductase activity, acting on single donors with incorporation of molecular oxygen, incorporation of two atoms of oxygen//ion binding//cation binding//3-hydroxyanthranilate 3,4-dioxygenase activity//…
Novel00530	GO:0044763//GO:0007154//GO:0009987//GO:0044699//GO:0051716//GO:0007165//GO:0050896//GO:0023052//GO:0050794//GO:0065007//GO:0050789//GO:0044700//GO:0008150	single-organism cellular process//cell communication//cellular process//single-organism process//cellular response to stimulus//signal transduction//response to stimulus//signaling//regulation of cellular process//biological regulation//regulation of biological process//single organism signaling//biological_process	--	--	--	--
Novel00538	GO:1902578//GO:0006811//GO:0008150//GO:0006821//GO:0051234//GO:0044699//GO:0051179//GO:0006820//GO:0006810//GO:0015698//GO:0044765	single-organism localization//ion transport//biological_process//chloride transport//establishment of localization//single-organism process//localization//anion transport//transport//inorganic anion transport//single-organism transport	--	--	--	--
Novel00543	GO:0034641//GO:1901360//GO:0071704//GO:0006139//GO:0046483//GO:0008150//GO:0015074//GO:0044260//GO:0090304//GO:0008152//GO:0044238//GO:0009987//GO:0006259//GO:0006807//GO:0043170//GO:0044237//GO:0006725	cellular nitrogen compound metabolic process//organic cyclic compound metabolic process//organic substance metabolic process//nucleobase-containing compound metabolic process//heterocycle metabolic process//biological_process//DNA integration//cellular macromolecule metabolic process//nucleic acid metabolic process//metabolic process//primary metabolic process//cellular process//DNA metabolic pro…	--	--	--	--
Novel00544	--	--	--	--	GO:0046872//GO:0008289//GO:0005544//GO:0003674//GO:0005543//GO:0043169//GO:0043167//GO:0043168//GO:0005509//GO:0005488	metal ion binding//lipid binding//calcium-dependent phospholipid binding//molecular_function//phospholipid binding//cation binding//ion binding//anion binding//calcium ion binding//binding
Novel00547	GO:0009987//GO:0030001//GO:0044765//GO:0006810//GO:0044763//GO:0051179//GO:0044699//GO:0006812//GO:0055085//GO:0051234//GO:0008150//GO:1902578//GO:0006811	cellular process//metal ion transport//single-organism transport//transport//single-organism cellular process//localization//single-organism process//cation transport//transmembrane transport//establishment of localization//biological_process//single-organism localization//ion transport	GO:0016021//GO:0031224//GO:0016020//GO:0005575//GO:0044425	integral component of membrane//intrinsic component of membrane//membrane//cellular_component//membrane part	GO:0022891//GO:0022892//GO:0046873//GO:0015075//GO:0005215//GO:0008324//GO:0003674//GO:0022890//GO:0022857	substrate-specific transmembrane transporter activity//substrate-specific transporter activity//metal ion transmembrane transporter activity//ion transmembrane transporter activity//transporter activity//cation transmembrane transporter activity//molecular_function//inorganic cation transmembrane transporter activity//transmembrane transporter activity
Novel00548	GO:0030001//GO:0006810//GO:0006816//GO:0044765//GO:0006812//GO:0044699//GO:0051179//GO:0072511//GO:0051234//GO:0008150//GO:1902578//GO:0006811//GO:0070838	metal ion transport//transport//calcium ion transport//single-organism transport//cation transport//single-organism process//localization//divalent inorganic cation transport//establishment of localization//biological_process//single-organism localization//ion transport//divalent metal ion transport	GO:0016020//GO:0005575	membrane//cellular_component	GO:0030234//GO:0060589//GO:0060590//GO:0016247//GO:0003674//GO:0042030//GO:0005246//GO:0004857//GO:0098772	enzyme regulator activity//nucleoside-triphosphatase regulator activity//ATPase regulator activity//channel regulator activity//molecular_function//ATPase inhibitor activity//calcium channel regulator activity//enzyme inhibitor activity//molecular function regulator
Novel00550	GO:0060255//GO:0015975//GO:0050794//GO:0006091//GO:0051171//GO:0071704//GO:0034641//GO:1901576//GO:0044710//GO:0019222//GO:0009059//GO:0015947//GO:0044260//GO:0019538//GO:0009061//GO:0008150//GO:0055114//GO:0065008//GO:0050789//GO:0034645//GO:0065007//GO:0044238//GO:2000112//GO:0015980//GO:0008152//GO:0009987//GO:0044249//GO:0034248//GO:0010608//GO:0031323//GO:1901564//GO:0045333//GO:0006450//GO:…	regulation of macromolecule metabolic process//energy derivation by oxidation of reduced inorganic compounds//regulation of cellular process//generation of precursor metabolites and energy//regulation of nitrogen compound metabolic process//organic substance metabolic process//cellular nitrogen compound metabolic process//organic substance biosynthetic process//single-organism metabolic process//…	--	--	GO:0016740//GO:0008168//GO:0016741//GO:0003824//GO:0003674	transferase activity//methyltransferase activity//transferase activity, transferring one-carbon groups//catalytic activity//molecular_function
Novel00551	GO:0034641//GO:1901576//GO:0071704//GO:1901360//GO:0051252//GO:0019219//GO:1903506//GO:0051171//GO:0050794//GO:0006139//GO:0060255//GO:0097659//GO:0009059//GO:0046483//GO:0019222//GO:0008150//GO:0034654//GO:0044260//GO:0019538//GO:0090304//GO:0019438//GO:2001141//GO:0008152//GO:0044238//GO:2000112//GO:0050789//GO:0034645//GO:0065007//GO:0006355//GO:0031323//GO:0044249//GO:0009987//GO:0006807//GO:…	cellular nitrogen compound metabolic process//organic substance biosynthetic process//organic substance metabolic process//organic cyclic compound metabolic process//regulation of RNA metabolic process//regulation of nucleobase-containing compound metabolic process//regulation of nucleic acid-templated transcription//regulation of nitrogen compound metabolic process//regulation of cellular proces…	--	--	GO:0004185//GO:0070008//GO:0017171//GO:0008233//GO:0003700//GO:0008238//GO:0001071//GO:0070011//GO:0003824//GO:0004180//GO:0008236//GO:0003674//GO:0016787	serine-type carboxypeptidase activity//serine-type exopeptidase activity//serine hydrolase activity//peptidase activity//transcription factor activity, sequence-specific DNA binding//exopeptidase activity//nucleic acid binding transcription factor activity//peptidase activity, acting on L-amino acid peptides//catalytic activity//carboxypeptidase activity//serine-type peptidase activity//molecular…
Novel00555	--	--	--	--	GO:0005488//GO:0003674//GO:0005515	binding//molecular_function//protein binding
Novel00557	--	--	--	--	GO:0016740//GO:0008168//GO:0008171//GO:0016741//GO:0003824//GO:0003674	transferase activity//methyltransferase activity//O-methyltransferase activity//transferase activity, transferring one-carbon groups//catalytic activity//molecular_function
Novel00559	GO:0042254//GO:0008150//GO:0022613//GO:0044085//GO:0071840	ribosome biogenesis//biological_process//ribonucleoprotein complex biogenesis//cellular component biogenesis//cellular component organization or biogenesis	GO:0043226//GO:0043231//GO:0043228//GO:0043232//GO:0070013//GO:0005622//GO:0031974//GO:0044428//GO:0043233//GO:0044422//GO:0043229//GO:0005730//GO:0044424//GO:0031981//GO:0005634//GO:0005623//GO:0005575//GO:0044464//GO:0044446//GO:0043227	organelle//intracellular membrane-bounded organelle//non-membrane-bounded organelle//intracellular non-membrane-bounded organelle//intracellular organelle lumen//intracellular//membrane-enclosed lumen//nuclear part//organelle lumen//organelle part//intracellular organelle//nucleolus//intracellular part//nuclear lumen//nucleus//cell//cellular_component//cell part//intracellular organelle part//mem…	--	--
Novel00561	GO:0008150//GO:0008152//GO:0009399//GO:0006807//GO:0071941	biological_process//metabolic process//nitrogen fixation//nitrogen compound metabolic process//nitrogen cycle metabolic process	--	--	--	--
Novel00563	GO:0055114//GO:0008152//GO:0008150//GO:0044710//GO:0044699	oxidation-reduction process//metabolic process//biological_process//single-organism metabolic process//single-organism process	--	--	GO:0005488//GO:0046914//GO:0003674//GO:0046872//GO:0016491//GO:0003824//GO:0043167//GO:0043169//GO:0030151	binding//transition metal ion binding//molecular_function//metal ion binding//oxidoreductase activity//catalytic activity//ion binding//cation binding//molybdenum ion binding
Novel00566	GO:0044267//GO:0006465//GO:0043603//GO:0006508//GO:0043170//GO:0044237//GO:0006807//GO:0010467//GO:0051604//GO:0016485//GO:0006518//GO:1901564//GO:0009987//GO:0008152//GO:0044238//GO:0008150//GO:0044260//GO:0019538//GO:0034641//GO:0071704	cellular protein metabolic process//signal peptide processing//cellular amide metabolic process//proteolysis//macromolecule metabolic process//cellular metabolic process//nitrogen compound metabolic process//gene expression//protein maturation//protein processing//peptide metabolic process//organonitrogen compound metabolic process//cellular process//metabolic process//primary metabolic process//…	GO:0012505//GO:0043234//GO:0031224//GO:1902494//GO:0098796//GO:0005622//GO:0044444//GO:0016021//GO:0098588//GO:0043226//GO:0043231//GO:1990234//GO:0032991//GO:0044425//GO:0005787//GO:0043227//GO:0005575//GO:0044446//GO:0044464//GO:0005789//GO:0005737//GO:0044424//GO:0031090//GO:0005623//GO:0005783//GO:0016020//GO:0044422//GO:0042175//GO:0044432//GO:0043229	endomembrane system//protein complex//intrinsic component of membrane//catalytic complex//membrane protein complex//intracellular//cytoplasmic part//integral component of membrane//bounding membrane of organelle//organelle//intracellular membrane-bounded organelle//transferase complex//macromolecular complex//membrane part//signal peptidase complex//membrane-bounded organelle//cellular_component/…	GO:0003674//GO:0016787//GO:0003824//GO:0008233	molecular_function//hydrolase activity//catalytic activity//peptidase activity
Novel00571	--	--	GO:0031224//GO:0016021//GO:0016020//GO:0044425//GO:0005575	intrinsic component of membrane//integral component of membrane//membrane//membrane part//cellular_component	--	--
Novel00575	GO:0009987//GO:0007010//GO:0006996//GO:0016043//GO:0071840//GO:0008150	cellular process//cytoskeleton organization//organelle organization//cellular component organization//cellular component organization or biogenesis//biological_process	--	--	GO:0005515//GO:0003674//GO:0003779//GO:0005488//GO:0008092	protein binding//molecular_function//actin binding//binding//cytoskeletal protein binding
Novel00577	GO:0008150//GO:0009653//GO:0048667//GO:0030030//GO:0031175//GO:0006928//GO:0061564//GO:0071840//GO:0042330//GO:0097485//GO:0048666//GO:0007411//GO:0048858//GO:0048812//GO:0044767//GO:0030154//GO:0009605//GO:0050896//GO:0032502//GO:0042221//GO:0030182//GO:0007399//GO:0022008//GO:0006935//GO:0032989//GO:0040011//GO:0048869//GO:0016043//GO:0044707//GO:0032501//GO:0048468//GO:0044699//GO:0000902//GO:…	biological_process//anatomical structure morphogenesis//cell morphogenesis involved in neuron differentiation//cell projection organization//neuron projection development//movement of cell or subcellular component//axon development//cellular component organization or biogenesis//taxis//neuron projection guidance//neuron development//axon guidance//cell projection morphogenesis//neuron projection …	GO:0005575//GO:0044446//GO:0044464//GO:0032991//GO:0005869//GO:0005875//GO:0044422//GO:0043229//GO:0044424//GO:0005623//GO:0005622//GO:0015630//GO:0043234//GO:0015629//GO:0043226//GO:0043228//GO:0043232//GO:0044430//GO:0005856	cellular_component//intracellular organelle part//cell part//macromolecular complex//dynactin complex//microtubule associated complex//organelle part//intracellular organelle//intracellular part//cell//intracellular//microtubule cytoskeleton//protein complex//actin cytoskeleton//organelle//non-membrane-bounded organelle//intracellular non-membrane-bounded organelle//cytoskeletal part//cytoskeleton	--	--
Novel00578	--	--	--	--	GO:0003674//GO:0030246//GO:0005488	molecular_function//carbohydrate binding//binding
Novel00579	--	--	--	--	GO:0003674//GO:0003824//GO:0016741//GO:0008168//GO:0016740	molecular_function//catalytic activity//transferase activity, transferring one-carbon groups//methyltransferase activity//transferase activity
Novel00583	--	--	GO:0031967//GO:0044422//GO:0016020//GO:0045271//GO:0031966//GO:0005739//GO:0043229//GO:0044424//GO:0070469//GO:0044429//GO:0005747//GO:0005623//GO:0031090//GO:0019866//GO:0098803//GO:0071944//GO:0005886//GO:0005575//GO:0005737//GO:0031975//GO:0044446//GO:0044464//GO:0044425//GO:0005743//GO:0098798//GO:0032991//GO:0005740//GO:0043227//GO:0043231//GO:0043226//GO:1990204//GO:0044455//GO:0098800//GO:…	organelle envelope//organelle part//membrane//respiratory chain complex I//mitochondrial membrane//mitochondrion//intracellular organelle//intracellular part//respiratory chain//mitochondrial part//mitochondrial respiratory chain complex I//cell//organelle membrane//organelle inner membrane//respiratory chain complex//cell periphery//plasma membrane//cellular_component//cytoplasm//envelope//intra…	--	--
Novel00587	GO:1901135//GO:0006753//GO:0006732//GO:0006793//GO:0006139//GO:0055086//GO:0046128//GO:0071704//GO:1901360//GO:0034641//GO:0009117//GO:0044710//GO:0033865//GO:0044281//GO:0046483//GO:0006796//GO:0008150//GO:0009150//GO:0055114//GO:0072521//GO:0044238//GO:0008152//GO:1901657//GO:0009987//GO:0019693//GO:1901564//GO:0009116//GO:0044763//GO:0051186//GO:0006807//GO:0042278//GO:0044237//GO:0019637//GO:…	carbohydrate derivative metabolic process//nucleoside phosphate metabolic process//coenzyme metabolic process//phosphorus metabolic process//nucleobase-containing compound metabolic process//nucleobase-containing small molecule metabolic process//purine ribonucleoside metabolic process//organic substance metabolic process//organic cyclic compound metabolic process//cellular nitrogen compound meta…	--	--	GO:0005488//GO:0050662//GO:0016614//GO:0048037//GO:0016616//GO:0004420//GO:0003824//GO:0016491//GO:0003674	binding//coenzyme binding//oxidoreductase activity, acting on CH-OH group of donors//cofactor binding//oxidoreductase activity, acting on the CH-OH group of donors, NAD or NADP as acceptor//hydroxymethylglutaryl-CoA reductase (NADPH) activity//catalytic activity//oxidoreductase activity//molecular_function
Novel00589	GO:0051128//GO:0044763//GO:0006996//GO:0007010//GO:0009987//GO:0000226//GO:0007017//GO:0031110//GO:0044699//GO:0070507//GO:0016043//GO:0051493//GO:0031109//GO:0050794//GO:0033043//GO:0071840//GO:0065007//GO:0050789//GO:0032886//GO:0008150//GO:1902589	regulation of cellular component organization//single-organism cellular process//organelle organization//cytoskeleton organization//cellular process//microtubule cytoskeleton organization//microtubule-based process//regulation of microtubule polymerization or depolymerization//single-organism process//regulation of microtubule cytoskeleton organization//cellular component organization//regulation…	--	--	GO:0005515//GO:0043169//GO:0043167//GO:0046983//GO:0003674//GO:0046872//GO:0046914//GO:0005488	protein binding//cation binding//ion binding//protein dimerization activity//molecular_function//metal ion binding//transition metal ion binding//binding
Novel00590	GO:0006950//GO:0008150//GO:0006952//GO:0050896	response to stress//biological_process//defense response//response to stimulus	--	--	--	--
Novel00594	--	--	--	--	GO:0005488//GO:0003674//GO:0005515	binding//molecular_function//protein binding
Novel00595	GO:0006974//GO:0044237//GO:0043170//GO:0044699//GO:0006725//GO:0051716//GO:0006950//GO:0009987//GO:0006259//GO:0006281//GO:0044763//GO:0006807//GO:0044260//GO:0090304//GO:0033554//GO:0008150//GO:0044238//GO:0008152//GO:0006139//GO:0050896//GO:1901360//GO:0071704//GO:0034641//GO:0044710//GO:0046483	cellular response to DNA damage stimulus//cellular metabolic process//macromolecule metabolic process//single-organism process//cellular aromatic compound metabolic process//cellular response to stimulus//response to stress//cellular process//DNA metabolic process//DNA repair//single-organism cellular process//nitrogen compound metabolic process//cellular macromolecule metabolic process//nucleic …	--	--	GO:0003824//GO:0016788//GO:0016787//GO:0003674//GO:0004518//GO:0004519	catalytic activity//hydrolase activity, acting on ester bonds//hydrolase activity//molecular_function//nuclease activity//endonuclease activity
Novel00600	GO:0008152//GO:0016310//GO:0044238//GO:0008150//GO:0044260//GO:0019538//GO:0036211//GO:0006796//GO:0043412//GO:0071704//GO:0006464//GO:0006793//GO:0044267//GO:0043170//GO:0044237//GO:0006468//GO:0009987	metabolic process//phosphorylation//primary metabolic process//biological_process//cellular macromolecule metabolic process//protein metabolic process//protein modification process//phosphate-containing compound metabolic process//macromolecule modification//organic substance metabolic process//cellular protein modification process//phosphorus metabolic process//cellular protein metabolic process…	--	--	GO:0097367//GO:0032559//GO:0032549//GO:0043168//GO:0032555//GO:0016772//GO:0030554//GO:0036094//GO:0016740//GO:0000166//GO:0016301//GO:0001883//GO:0005488//GO:0005524//GO:0035639//GO:1901265//GO:0003674//GO:0001882//GO:0003824//GO:0016773//GO:0017076//GO:0004672//GO:0097159//GO:0043167//GO:0032553//GO:1901363//GO:0032550	carbohydrate derivative binding//adenyl ribonucleotide binding//ribonucleoside binding//anion binding//purine ribonucleotide binding//transferase activity, transferring phosphorus-containing groups//adenyl nucleotide binding//small molecule binding//transferase activity//nucleotide binding//kinase activity//purine nucleoside binding//binding//ATP binding//purine ribonucleoside triphosphate bindin…
Novel00602	--	--	--	--	GO:0032182//GO:0043168//GO:0005488//GO:0032266//GO:1901981//GO:0008289//GO:0003674//GO:0035091//GO:0005515//GO:0043167//GO:0043130//GO:0005543	ubiquitin-like protein binding//anion binding//binding//phosphatidylinositol-3-phosphate binding//phosphatidylinositol phosphate binding//lipid binding//molecular_function//phosphatidylinositol binding//protein binding//ion binding//ubiquitin binding//phospholipid binding
Novel00604	--	--	--	--	GO:0005515//GO:0003674//GO:0005488	protein binding//molecular_function//binding
Novel00606	GO:0051234//GO:1902578//GO:0008150//GO:0006810//GO:0044763//GO:0044765//GO:0009987//GO:0044699//GO:0055085//GO:0051179	establishment of localization//single-organism localization//biological_process//transport//single-organism cellular process//single-organism transport//cellular process//single-organism process//transmembrane transport//localization	GO:0016020//GO:0044425//GO:0005575//GO:0031224//GO:0016021	membrane//membrane part//cellular_component//intrinsic component of membrane//integral component of membrane	--	--
Novel00608	GO:0008150//GO:0009405//GO:0051704	biological_process//pathogenesis//multi-organism process	GO:0005575//GO:0005576	cellular_component//extracellular region	GO:0004536//GO:0016888//GO:0004520//GO:0016893//GO:0003824//GO:0016788//GO:0016787//GO:0003674//GO:0004518//GO:0004519	deoxyribonuclease activity//endodeoxyribonuclease activity, producing 5'-phosphomonoesters//endodeoxyribonuclease activity//endonuclease activity, active with either ribo- or deoxyribonucleic acids and producing 5'-phosphomonoesters//catalytic activity//hydrolase activity, acting on ester bonds//hydrolase activity//molecular_function//nuclease activity//endonuclease activity
Novel00609	--	--	--	--	GO:0004519//GO:0004518//GO:0003674//GO:0016787//GO:0016788//GO:0003824//GO:0016893//GO:0004520//GO:0016888//GO:0004536	endonuclease activity//nuclease activity//molecular_function//hydrolase activity//hydrolase activity, acting on ester bonds//catalytic activity//endonuclease activity, active with either ribo- or deoxyribonucleic acids and producing 5'-phosphomonoesters//endodeoxyribonuclease activity//endodeoxyribonuclease activity, producing 5'-phosphomonoesters//deoxyribonuclease activity
Novel00613	GO:0008152//GO:0019438//GO:0008150//GO:0046483//GO:1901576//GO:0034641//GO:0033014//GO:0071704//GO:1901360//GO:0006725//GO:1901362//GO:1901566//GO:0033013//GO:0044271//GO:0044237//GO:0009058//GO:0006807//GO:0018130//GO:1901564//GO:0044249//GO:0009987	metabolic process//aromatic compound biosynthetic process//biological_process//heterocycle metabolic process//organic substance biosynthetic process//cellular nitrogen compound metabolic process//tetrapyrrole biosynthetic process//organic substance metabolic process//organic cyclic compound metabolic process//cellular aromatic compound metabolic process//organic cyclic compound biosynthetic proce…	--	--	GO:0016829//GO:0004655//GO:0005488//GO:0016835//GO:0003674//GO:0016836//GO:0046872//GO:0003824//GO:0043169//GO:0043167	lyase activity//porphobilinogen synthase activity//binding//carbon-oxygen lyase activity//molecular_function//hydro-lyase activity//metal ion binding//catalytic activity//cation binding//ion binding
Novel00614	--	--	GO:0005575//GO:0032991//GO:0030990//GO:0030991//GO:0043234	cellular_component//macromolecular complex//intraciliary transport particle//intraciliary transport particle A//protein complex	--	--
Novel00615	GO:0044699//GO:0051179//GO:0051649//GO:0016197//GO:0006810//GO:0044765//GO:0051641//GO:1902578//GO:0008150//GO:1902582//GO:0046907//GO:0032509//GO:0051234	single-organism process//localization//establishment of localization in cell//endosomal transport//transport//single-organism transport//cellular localization//single-organism localization//biological_process//single-organism intracellular transport//intracellular transport//endosome transport via multivesicular body sorting pathway//establishment of localization	GO:0098796//GO:0098805//GO:0043234//GO:0012505//GO:0044444//GO:0005622//GO:0098588//GO:0036452//GO:0043226//GO:0043231//GO:0043227//GO:0000813//GO:0032991//GO:0044425//GO:0044464//GO:0044446//GO:0005737//GO:0010008//GO:0005575//GO:0005768//GO:0031090//GO:0005623//GO:0044424//GO:0044440//GO:0043229//GO:0044422//GO:0016020	membrane protein complex//whole membrane//protein complex//endomembrane system//cytoplasmic part//intracellular//bounding membrane of organelle//ESCRT complex//organelle//intracellular membrane-bounded organelle//membrane-bounded organelle//ESCRT I complex//macromolecular complex//membrane part//cell part//intracellular organelle part//cytoplasm//endosome membrane//cellular_component//endosome//o…	GO:0003674//GO:0043130//GO:0005515//GO:0032182//GO:0005488	molecular_function//ubiquitin binding//protein binding//ubiquitin-like protein binding//binding
Novel00622	GO:0042594//GO:0050896//GO:0009991//GO:0006914//GO:0009605//GO:0070925//GO:0044710//GO:0000045//GO:0031668//GO:0033554//GO:0071496//GO:0044085//GO:0007033//GO:0008150//GO:0044248//GO:0044712//GO:0071840//GO:0008152//GO:0009987//GO:0006950//GO:0009267//GO:0006996//GO:0016236//GO:0007154//GO:0044763//GO:0031669//GO:0031667//GO:0044237//GO:0016043//GO:0009056//GO:0044699//GO:0022607//GO:0051716	response to starvation//response to stimulus//response to extracellular stimulus//autophagy//response to external stimulus//organelle assembly//single-organism metabolic process//autophagosome assembly//cellular response to extracellular stimulus//cellular response to stress//cellular response to external stimulus//cellular component biogenesis//vacuole organization//biological_process//cellular …	GO:0005623//GO:0044424//GO:0044464//GO:0005737//GO:0005575//GO:0005622	cell//intracellular part//cell part//cytoplasm//cellular_component//intracellular	--	--
Novel00624	GO:0009987//GO:0044763//GO:0007154//GO:0044699//GO:0051716//GO:0007165//GO:0050896//GO:0042221//GO:0023052//GO:0050794//GO:0009605//GO:0040011//GO:0006935//GO:0008150//GO:0065007//GO:0050789//GO:0042330//GO:0044700	cellular process//single-organism cellular process//cell communication//single-organism process//cellular response to stimulus//signal transduction//response to stimulus//response to chemical//signaling//regulation of cellular process//response to external stimulus//locomotion//chemotaxis//biological_process//biological regulation//regulation of biological process//taxis//single organism signaling	GO:0016020//GO:0005575	membrane//cellular_component	GO:0004872//GO:0003674//GO:0060089//GO:0004871//GO:0038023//GO:0004888	receptor activity//molecular_function//molecular transducer activity//signal transducer activity//signaling receptor activity//transmembrane signaling receptor activity
Novel00630	GO:0044260//GO:0019538//GO:0008150//GO:0008152//GO:0016310//GO:0044238//GO:0006464//GO:0006793//GO:0071704//GO:0036211//GO:0006796//GO:0043412//GO:0043170//GO:0044237//GO:0044267//GO:0009987//GO:0006468	cellular macromolecule metabolic process//protein metabolic process//biological_process//metabolic process//phosphorylation//primary metabolic process//cellular protein modification process//phosphorus metabolic process//organic substance metabolic process//protein modification process//phosphate-containing compound metabolic process//macromolecule modification//macromolecule metabolic process//c…	GO:0044464//GO:0005575//GO:0043229//GO:0005623//GO:0044424//GO:0005622//GO:0043228//GO:0043226//GO:0005856//GO:0043232	cell part//cellular_component//intracellular organelle//cell//intracellular part//intracellular//non-membrane-bounded organelle//organelle//cytoskeleton//intracellular non-membrane-bounded organelle	GO:0036094//GO:0016740//GO:0030554//GO:0032549//GO:0043168//GO:0032555//GO:0016772//GO:0097367//GO:0032559//GO:0035639//GO:0001883//GO:0005488//GO:0005524//GO:0000166//GO:0016301//GO:0016773//GO:0001882//GO:0003824//GO:1901265//GO:0003674//GO:1901363//GO:0032550//GO:0097159//GO:0043167//GO:0032553//GO:0017076//GO:0004672//GO:0005515	small molecule binding//transferase activity//adenyl nucleotide binding//ribonucleoside binding//anion binding//purine ribonucleotide binding//transferase activity, transferring phosphorus-containing groups//carbohydrate derivative binding//adenyl ribonucleotide binding//purine ribonucleoside triphosphate binding//purine nucleoside binding//binding//ATP binding//nucleotide binding//kinase activit…
Novel00631	--	--	--	--	GO:0005488//GO:0003674//GO:0005515	binding//molecular_function//protein binding
Novel00632	--	--	GO:0005575//GO:0044425//GO:0016020//GO:0016021//GO:0031224	cellular_component//membrane part//membrane//integral component of membrane//intrinsic component of membrane	GO:0042578//GO:0022857//GO:0022836//GO:0005244//GO:0005488//GO:0022890//GO:0005262//GO:0016791//GO:0016788//GO:0022838//GO:0003824//GO:0005215//GO:0046872//GO:0008324//GO:0015085//GO:0003674//GO:0016787//GO:0003993//GO:0005216//GO:0022891//GO:0005261//GO:0005515//GO:0022803//GO:0046873//GO:0022892//GO:0043167//GO:0072509//GO:0043169//GO:0015267//GO:0022832//GO:0015075	phosphoric ester hydrolase activity//transmembrane transporter activity//gated channel activity//voltage-gated ion channel activity//binding//inorganic cation transmembrane transporter activity//calcium channel activity//phosphatase activity//hydrolase activity, acting on ester bonds//substrate-specific channel activity//catalytic activity//transporter activity//metal ion binding//cation transmem…
Novel00633	GO:0008150//GO:0009405//GO:0051704	biological_process//pathogenesis//multi-organism process	--	--	GO:0042578//GO:0005488//GO:0003993//GO:0016787//GO:0003674//GO:0046872//GO:0003824//GO:0016791//GO:0016788//GO:0043167//GO:0043169//GO:0005515	phosphoric ester hydrolase activity//binding//acid phosphatase activity//hydrolase activity//molecular_function//metal ion binding//catalytic activity//phosphatase activity//hydrolase activity, acting on ester bonds//ion binding//cation binding//protein binding
Novel00636	GO:0048646//GO:0022607//GO:0044699//GO:0060271//GO:0016043//GO:0048869//GO:0030031//GO:0010927//GO:0044763//GO:0051704//GO:0000902//GO:0006996//GO:0009987//GO:0006950//GO:0048856//GO:0032990//GO:0071840//GO:0044767//GO:0048858//GO:0006952//GO:0044782//GO:0009653//GO:0008150//GO:0044085//GO:1902589//GO:0030030//GO:0070925//GO:0032989//GO:0009405//GO:0042384//GO:0032502//GO:0050896	anatomical structure formation involved in morphogenesis//cellular component assembly//single-organism process//cilium morphogenesis//cellular component organization//cellular developmental process//cell projection assembly//cellular component assembly involved in morphogenesis//single-organism cellular process//multi-organism process//cell morphogenesis//organelle organization//cellular process/…	GO:0005576//GO:0043234//GO:0032991//GO:0034464//GO:0005575	extracellular region//protein complex//macromolecular complex//BBSome//cellular_component	GO:0003674//GO:0016247//GO:0019855//GO:0016248//GO:0008200//GO:0098772//GO:0005246	molecular_function//channel regulator activity//calcium channel inhibitor activity//channel inhibitor activity//ion channel inhibitor activity//molecular function regulator//calcium channel regulator activity
Novel00638	GO:0034645//GO:0044238//GO:0019438//GO:0008152//GO:0044260//GO:0090304//GO:0008150//GO:0034654//GO:0009059//GO:0046483//GO:0097659//GO:0006139//GO:0071704//GO:1901360//GO:0034641//GO:1901576//GO:1901362//GO:0006725//GO:0016070//GO:0044271//GO:0044237//GO:0006351//GO:0009058//GO:0043170//GO:0032774//GO:0010467//GO:0018130//GO:0006807//GO:0044249//GO:0009987	cellular macromolecule biosynthetic process//primary metabolic process//aromatic compound biosynthetic process//metabolic process//cellular macromolecule metabolic process//nucleic acid metabolic process//biological_process//nucleobase-containing compound biosynthetic process//macromolecule biosynthetic process//heterocycle metabolic process//nucleic acid-templated transcription//nucleobase-conta…	--	--	GO:0016772//GO:0016779//GO:0016740//GO:0003899//GO:0003676//GO:0005488//GO:0003677//GO:0003674//GO:0003824//GO:0034062//GO:0097159//GO:1901363	transferase activity, transferring phosphorus-containing groups//nucleotidyltransferase activity//transferase activity//DNA-directed RNA polymerase activity//nucleic acid binding//binding//DNA binding//molecular_function//catalytic activity//RNA polymerase activity//organic cyclic compound binding//heterocyclic compound binding
Novel00640	GO:0006139//GO:1901360//GO:0071704//GO:1901576//GO:0034641//GO:0046483//GO:0009059//GO:0090304//GO:0044260//GO:0008150//GO:0034645//GO:0044238//GO:0008152//GO:0006259//GO:0009987//GO:0044249//GO:0006807//GO:0009058//GO:0044237//GO:0043170//GO:0006725//GO:0006260	nucleobase-containing compound metabolic process//organic cyclic compound metabolic process//organic substance metabolic process//organic substance biosynthetic process//cellular nitrogen compound metabolic process//heterocycle metabolic process//macromolecule biosynthetic process//nucleic acid metabolic process//cellular macromolecule metabolic process//biological_process//cellular macromolecule…	GO:0043229//GO:0044422//GO:0044428//GO:0043233//GO:0005634//GO:0005623//GO:0031981//GO:0044424//GO:0000808//GO:0044464//GO:0044446//GO:0005575//GO:0044454//GO:0043227//GO:0032991//GO:0043228//GO:0043231//GO:0043226//GO:0000228//GO:0044427//GO:0070013//GO:0043232//GO:0005622//GO:0005664//GO:0031974//GO:0043234//GO:0005694	intracellular organelle//organelle part//nuclear part//organelle lumen//nucleus//cell//nuclear lumen//intracellular part//origin recognition complex//cell part//intracellular organelle part//cellular_component//nuclear chromosome part//membrane-bounded organelle//macromolecular complex//non-membrane-bounded organelle//intracellular membrane-bounded organelle//organelle//nuclear chromosome//chromo…	GO:0003676//GO:0003677//GO:0005488//GO:1901363//GO:0097159//GO:0003674	nucleic acid binding//DNA binding//binding//heterocyclic compound binding//organic cyclic compound binding//molecular_function
Novel00641	GO:0051704//GO:0009245//GO:0005975//GO:0016032//GO:0031323//GO:0006281//GO:0006259//GO:0009987//GO:0006950//GO:0044249//GO:0009312//GO:0006807//GO:1901271//GO:0018130//GO:0008610//GO:0044763//GO:0046493//GO:0010467//GO:0006810//GO:0032774//GO:0009247//GO:0009889//GO:0010468//GO:1901269//GO:0043170//GO:0046467//GO:0019637//GO:0006351//GO:0044237//GO:0006974//GO:0009058//GO:0051179//GO:0016051//GO:…	multi-organism process//lipid A biosynthetic process//carbohydrate metabolic process//viral process//regulation of cellular metabolic process//DNA repair//DNA metabolic process//cellular process//response to stress//cellular biosynthetic process//oligosaccharide biosynthetic process//nitrogen compound metabolic process//lipooligosaccharide biosynthetic process//heterocycle biosynthetic process//l…	GO:0044423//GO:0005575//GO:0019012//GO:0019028	virion part//cellular_component//virion//viral capsid	GO:0008915//GO:0032550//GO:1901363//GO:0017076//GO:0009378//GO:0005515//GO:0097159//GO:0043167//GO:0032553//GO:0001882//GO:0003824//GO:0016887//GO:0016462//GO:0016817//GO:0003678//GO:0016758//GO:0008194//GO:1901265//GO:0003674//GO:0016787//GO:0005488//GO:0001883//GO:0003723//GO:0005198//GO:0003676//GO:0005524//GO:0003724//GO:0035639//GO:0004386//GO:0008134//GO:0017111//GO:0000166//GO:0016301//GO:…	lipid-A-disaccharide synthase activity//purine ribonucleoside binding//heterocyclic compound binding//purine nucleotide binding//four-way junction helicase activity//protein binding//organic cyclic compound binding//ion binding//ribonucleotide binding//nucleoside binding//catalytic activity//ATPase activity//pyrophosphatase activity//hydrolase activity, acting on acid anhydrides//DNA helicase act…
Novel00642	--	--	--	--	GO:0005515//GO:0003674//GO:0005488	protein binding//molecular_function//binding
Novel00645	--	--	GO:0032991//GO:0044425//GO:0043227//GO:0005886//GO:0005575//GO:0071944//GO:0044464//GO:0005737//GO:0044424//GO:0016012//GO:0005623//GO:0016010//GO:0016020//GO:0098797//GO:0043229//GO:0016011//GO:0005739//GO:0043234//GO:0031224//GO:0044459//GO:0098796//GO:0005622//GO:0044444//GO:0016021//GO:0043226//GO:0043231	macromolecular complex//membrane part//membrane-bounded organelle//plasma membrane//cellular_component//cell periphery//cell part//cytoplasm//intracellular part//sarcoglycan complex//cell//dystrophin-associated glycoprotein complex//membrane//plasma membrane protein complex//intracellular organelle//dystroglycan complex//mitochondrion//protein complex//intrinsic component of membrane//plasma memb…	--	--
Novel00648	GO:0010468//GO:0032774//GO:0009889//GO:0006351//GO:0044237//GO:0009058//GO:0043170//GO:0010556//GO:0044271//GO:1901362//GO:0080090//GO:0016070//GO:0031326//GO:0006725//GO:0009987//GO:0044249//GO:0031323//GO:0018130//GO:0006807//GO:0010467//GO:0008150//GO:0034654//GO:0090304//GO:0044260//GO:0044238//GO:2000112//GO:2001141//GO:0008152//GO:0019438//GO:0006355//GO:0065007//GO:0050789//GO:0034645//GO:…	regulation of gene expression//RNA biosynthetic process//regulation of biosynthetic process//transcription, DNA-templated//cellular metabolic process//biosynthetic process//macromolecule metabolic process//regulation of macromolecule biosynthetic process//cellular nitrogen compound biosynthetic process//organic cyclic compound biosynthetic process//regulation of primary metabolic process//RNA met…	--	--	GO:0003824//GO:0016787//GO:0003933//GO:0003674//GO:0016814//GO:0016810//GO:0019238	catalytic activity//hydrolase activity//GTP cyclohydrolase activity//molecular_function//hydrolase activity, acting on carbon-nitrogen (but not peptide) bonds, in cyclic amidines//hydrolase activity, acting on carbon-nitrogen (but not peptide) bonds//cyclohydrolase activity
Novel00650	--	--	--	--	GO:0003725//GO:0003723//GO:0005488//GO:0003676//GO:0003674//GO:1901363//GO:0097159	double-stranded RNA binding//RNA binding//binding//nucleic acid binding//molecular_function//heterocyclic compound binding//organic cyclic compound binding
Novel00653	GO:0044237//GO:0009058//GO:0009309//GO:1901566//GO:0044271//GO:0008295//GO:0006595//GO:1901564//GO:0009987//GO:0044249//GO:0042401//GO:0006597//GO:0006807//GO:0008216//GO:0009308//GO:0097164//GO:0015979//GO:0008150//GO:0044106//GO:0008215//GO:0008152//GO:0006576//GO:0034641//GO:1901576//GO:0071704//GO:0006596	cellular metabolic process//biosynthetic process//amine biosynthetic process//organonitrogen compound biosynthetic process//cellular nitrogen compound biosynthetic process//spermidine biosynthetic process//polyamine metabolic process//organonitrogen compound metabolic process//cellular process//cellular biosynthetic process//cellular biogenic amine biosynthetic process//spermine biosynthetic proc…	GO:0005622//GO:0034357//GO:0098796//GO:0043234//GO:0044436//GO:0044464//GO:0009521//GO:0005575//GO:0009539//GO:0032991//GO:0044425//GO:0009579//GO:0016020//GO:0005623//GO:0009523//GO:0044424	intracellular//photosynthetic membrane//membrane protein complex//protein complex//thylakoid part//cell part//photosystem//cellular_component//photosystem II reaction center//macromolecular complex//membrane part//thylakoid//membrane//cell//photosystem II//intracellular part	GO:0003824//GO:0003674//GO:0016830//GO:0016831//GO:0004014//GO:0016829	catalytic activity//molecular_function//carbon-carbon lyase activity//carboxy-lyase activity//adenosylmethionine decarboxylase activity//lyase activity
Novel00655	--	--	GO:0031224//GO:0016021//GO:0044425//GO:0005575//GO:0016020	intrinsic component of membrane//integral component of membrane//membrane part//cellular_component//membrane	--	--
Novel00656	GO:0051234//GO:0006869//GO:0071702//GO:0015850//GO:0008150//GO:0010876//GO:1902578//GO:0006811//GO:0015849//GO:0006810//GO:0015711//GO:0044765//GO:0033036//GO:0046942//GO:0015718//GO:0044699//GO:0051179//GO:0015721//GO:0006820	establishment of localization//lipid transport//organic substance transport//organic hydroxy compound transport//biological_process//lipid localization//single-organism localization//ion transport//organic acid transport//transport//organic anion transport//single-organism transport//macromolecule localization//carboxylic acid transport//monocarboxylic acid transport//single-organism process//loc…	GO:0016020//GO:0005623//GO:0044464//GO:0071944//GO:0005575//GO:0005886	membrane//cell//cell part//cell periphery//cellular_component//plasma membrane	GO:0005488//GO:0046982//GO:0005515//GO:0005215//GO:0046983//GO:0003674	binding//protein heterodimerization activity//protein binding//transporter activity//protein dimerization activity//molecular_function
Novel00658	GO:1901564//GO:0006595//GO:0009987//GO:0044249//GO:0042401//GO:0006597//GO:0006807//GO:0044237//GO:0009058//GO:1901566//GO:0009309//GO:0044271//GO:0008295//GO:0006576//GO:1901576//GO:0034641//GO:0071704//GO:0006596//GO:0008216//GO:0009308//GO:0097164//GO:0008150//GO:0015979//GO:0044106//GO:0008215//GO:0008152	organonitrogen compound metabolic process//polyamine metabolic process//cellular process//cellular biosynthetic process//cellular biogenic amine biosynthetic process//spermine biosynthetic process//nitrogen compound metabolic process//cellular metabolic process//biosynthetic process//organonitrogen compound biosynthetic process//amine biosynthetic process//cellular nitrogen compound biosynthetic …	GO:0044436//GO:0005622//GO:0034357//GO:0098796//GO:0043234//GO:0009579//GO:0016020//GO:0005623//GO:0009523//GO:0044424//GO:0044464//GO:0009521//GO:0005575//GO:0009539//GO:0032991//GO:0044425	thylakoid part//intracellular//photosynthetic membrane//membrane protein complex//protein complex//thylakoid//membrane//cell//photosystem II//intracellular part//cell part//photosystem//cellular_component//photosystem II reaction center//macromolecular complex//membrane part	GO:0016831//GO:0003824//GO:0003674//GO:0016830//GO:0004014//GO:0016829	carboxy-lyase activity//catalytic activity//molecular_function//carbon-carbon lyase activity//adenosylmethionine decarboxylase activity//lyase activity
Novel00667	GO:1901362//GO:0016070//GO:0006725//GO:0044271//GO:0009058//GO:0006351//GO:0044237//GO:0043170//GO:0032774//GO:0010467//GO:0018130//GO:0006807//GO:0009987//GO:0044249//GO:0034645//GO:0044238//GO:0008152//GO:0019438//GO:0090304//GO:0044260//GO:0034654//GO:0008150//GO:0046483//GO:0009059//GO:0097659//GO:0006139//GO:1901360//GO:0071704//GO:1901576//GO:0034641	organic cyclic compound biosynthetic process//RNA metabolic process//cellular aromatic compound metabolic process//cellular nitrogen compound biosynthetic process//biosynthetic process//transcription, DNA-templated//cellular metabolic process//macromolecule metabolic process//RNA biosynthetic process//gene expression//heterocycle biosynthetic process//nitrogen compound metabolic process//cellular…	--	--	--	--
Novel00669	--	--	--	--	GO:0005488//GO:0008289//GO:0003674	binding//lipid binding//molecular_function
Novel00670	GO:0008150//GO:0034654//GO:0015074//GO:0090304//GO:0044260//GO:2001141//GO:0008152//GO:0019438//GO:0044238//GO:2000112//GO:0065007//GO:0034645//GO:0050789//GO:0006355//GO:1901576//GO:0034641//GO:0051252//GO:0071704//GO:1901360//GO:0019219//GO:0050794//GO:0051171//GO:1903506//GO:0060255//GO:0006139//GO:0097659//GO:0046483//GO:0009059//GO:0019222//GO:0032774//GO:0009889//GO:0010468//GO:0043170//GO:…	biological_process//nucleobase-containing compound biosynthetic process//DNA integration//nucleic acid metabolic process//cellular macromolecule metabolic process//regulation of RNA biosynthetic process//metabolic process//aromatic compound biosynthetic process//primary metabolic process//regulation of cellular macromolecule biosynthetic process//biological regulation//cellular macromolecule bios…	--	--	--	--
Novel00671	GO:0044699//GO:0032501//GO:0044707//GO:0050877//GO:0003008//GO:0008150//GO:0007606//GO:0007600	single-organism process//multicellular organismal process//single-multicellular organism process//neurological system process//system process//biological_process//sensory perception of chemical stimulus//sensory perception	GO:0031224//GO:0016021//GO:0044425//GO:0005575//GO:0016020	intrinsic component of membrane//integral component of membrane//membrane part//cellular_component//membrane	GO:0003674//GO:0004872//GO:0004888//GO:0060089//GO:0004930//GO:0004871//GO:0038023	molecular_function//receptor activity//transmembrane signaling receptor activity//molecular transducer activity//G-protein coupled receptor activity//signal transducer activity//signaling receptor activity
Novel00677	GO:0008150//GO:0006265//GO:0090304//GO:0044260//GO:0071103//GO:0044238//GO:0008152//GO:0071840//GO:1901360//GO:0071704//GO:0034641//GO:0006139//GO:0051276//GO:0046483//GO:0016043//GO:0044237//GO:0043170//GO:0006725//GO:0006996//GO:0006259//GO:0009987//GO:0006807	biological_process//DNA topological change//nucleic acid metabolic process//cellular macromolecule metabolic process//DNA conformation change//primary metabolic process//metabolic process//cellular component organization or biogenesis//organic cyclic compound metabolic process//organic substance metabolic process//cellular nitrogen compound metabolic process//nucleobase-containing compound metabo…	--	--	GO:0030554//GO:0036094//GO:0032559//GO:0097367//GO:0032555//GO:0043168//GO:0016818//GO:0032549//GO:0005524//GO:0003676//GO:0003677//GO:0003918//GO:0005488//GO:0001883//GO:0003916//GO:0035639//GO:0017111//GO:0000166//GO:0042623//GO:0003824//GO:0001882//GO:0016462//GO:0016887//GO:0016817//GO:0061505//GO:0016787//GO:1901265//GO:0003674//GO:0032550//GO:1901363//GO:0008094//GO:0017076//GO:0097159//GO:…	adenyl nucleotide binding//small molecule binding//adenyl ribonucleotide binding//carbohydrate derivative binding//purine ribonucleotide binding//anion binding//hydrolase activity, acting on acid anhydrides, in phosphorus-containing anhydrides//ribonucleoside binding//ATP binding//nucleic acid binding//DNA binding//DNA topoisomerase type II (ATP-hydrolyzing) activity//binding//purine nucleoside b…
Novel00678	--	--	GO:0044464//GO:0005575//GO:0005623//GO:0005622	cell part//cellular_component//cell//intracellular	GO:0005488//GO:0046914//GO:0008270//GO:0046872//GO:0003674//GO:0043167//GO:0043169	binding//transition metal ion binding//zinc ion binding//metal ion binding//molecular_function//ion binding//cation binding
Novel00682	GO:0044699//GO:0009987//GO:0007154//GO:0044763//GO:0008150//GO:0008152	single-organism process//cellular process//cell communication//single-organism cellular process//biological_process//metabolic process	GO:0005575//GO:0016020	cellular_component//membrane	GO:0003824//GO:0003674//GO:0016787	catalytic activity//molecular_function//hydrolase activity
Novel00688	GO:0050789//GO:0034645//GO:0065007//GO:0072527//GO:0006355//GO:0019438//GO:2001141//GO:0008152//GO:0044238//GO:2000112//GO:0044260//GO:0090304//GO:0008150//GO:0034654//GO:0009059//GO:0044281//GO:0046483//GO:0044710//GO:0019222//GO:0097659//GO:0072528//GO:0019219//GO:0050794//GO:1903506//GO:0051171//GO:0060255//GO:0006139//GO:0034641//GO:1901576//GO:0071704//GO:1901360//GO:0051252//GO:0055086//GO:…	regulation of biological process//cellular macromolecule biosynthetic process//biological regulation//pyrimidine-containing compound metabolic process//regulation of transcription, DNA-templated//aromatic compound biosynthetic process//regulation of RNA biosynthetic process//metabolic process//primary metabolic process//regulation of cellular macromolecule biosynthetic process//cellular macromole…	--	--	--	--
Novel00690	--	--	--	--	GO:0003674//GO:0005515//GO:0005488	molecular_function//protein binding//binding
Novel00692	GO:0006259//GO:0009987//GO:0006950//GO:0009307//GO:0006807//GO:0044237//GO:0043170//GO:0006725//GO:1901360//GO:0071704//GO:0034641//GO:0050896//GO:0006304//GO:0006139//GO:0043412//GO:0046483//GO:0006952//GO:0008150//GO:0090304//GO:0044260//GO:0044238//GO:0008152//GO:0044355	DNA metabolic process//cellular process//response to stress//DNA restriction-modification system//nitrogen compound metabolic process//cellular metabolic process//macromolecule metabolic process//cellular aromatic compound metabolic process//organic cyclic compound metabolic process//organic substance metabolic process//cellular nitrogen compound metabolic process//response to stimulus//DNA modif…	--	--	GO:1901363//GO:0004518//GO:0004519//GO:0097159//GO:0003824//GO:0016788//GO:0015666//GO:0016787//GO:0003674//GO:0009036//GO:0003676//GO:0003677//GO:0005488//GO:0016893//GO:0004536//GO:0004520//GO:0016888	heterocyclic compound binding//nuclease activity//endonuclease activity//organic cyclic compound binding//catalytic activity//hydrolase activity, acting on ester bonds//restriction endodeoxyribonuclease activity//hydrolase activity//molecular_function//Type II site-specific deoxyribonuclease activity//nucleic acid binding//DNA binding//binding//endonuclease activity, active with either ribo- or d…
Novel00694	GO:0043412//GO:0006796//GO:0036211//GO:0071704//GO:0006793//GO:0006464//GO:0044238//GO:0016310//GO:0008152//GO:0008150//GO:0044260//GO:0019538//GO:0006468//GO:0009987//GO:0044267//GO:0044237//GO:0043170	macromolecule modification//phosphate-containing compound metabolic process//protein modification process//organic substance metabolic process//phosphorus metabolic process//cellular protein modification process//primary metabolic process//phosphorylation//metabolic process//biological_process//cellular macromolecule metabolic process//protein metabolic process//protein phosphorylation//cellular …	--	--	GO:0000166//GO:0016301//GO:0005524//GO:0001883//GO:0005488//GO:0035639//GO:0032559//GO:0097367//GO:0016772//GO:0043168//GO:0032555//GO:0032549//GO:0030554//GO:0016740//GO:0036094//GO:0005515//GO:0004672//GO:0017076//GO:0043167//GO:0032553//GO:0097159//GO:1901363//GO:0032550//GO:0003674//GO:1901265//GO:0003824//GO:0001882//GO:0016773	nucleotide binding//kinase activity//ATP binding//purine nucleoside binding//binding//purine ribonucleoside triphosphate binding//adenyl ribonucleotide binding//carbohydrate derivative binding//transferase activity, transferring phosphorus-containing groups//anion binding//purine ribonucleotide binding//ribonucleoside binding//adenyl nucleotide binding//transferase activity//small molecule bindin…
Novel00695	GO:0044267//GO:0044237//GO:0043170//GO:0009987//GO:0006468//GO:0008150//GO:0044260//GO:0019538//GO:0044238//GO:0008152//GO:0016310//GO:0071704//GO:0006793//GO:0006464//GO:0006796//GO:0043412//GO:0036211	cellular protein metabolic process//cellular metabolic process//macromolecule metabolic process//cellular process//protein phosphorylation//biological_process//cellular macromolecule metabolic process//protein metabolic process//primary metabolic process//metabolic process//phosphorylation//organic substance metabolic process//phosphorus metabolic process//cellular protein modification process//p…	--	--	GO:0003824//GO:0001882//GO:0016773//GO:1901265//GO:0003674//GO:1901363//GO:0032550//GO:0004672//GO:0017076//GO:0097159//GO:0043167//GO:0032553//GO:0030554//GO:0016740//GO:0036094//GO:0032559//GO:0097367//GO:0043168//GO:0032555//GO:0016772//GO:0032549//GO:0005524//GO:0001883//GO:0005488//GO:0035639//GO:0000166//GO:0016301	catalytic activity//nucleoside binding//phosphotransferase activity, alcohol group as acceptor//nucleoside phosphate binding//molecular_function//heterocyclic compound binding//purine ribonucleoside binding//protein kinase activity//purine nucleotide binding//organic cyclic compound binding//ion binding//ribonucleotide binding//adenyl nucleotide binding//transferase activity//small molecule bindi…
Novel00696	GO:0070925//GO:0032989//GO:0042384//GO:0032502//GO:0071840//GO:0048858//GO:0044767//GO:0008150//GO:0009653//GO:0044782//GO:0030030//GO:1902589//GO:0044085//GO:0010927//GO:0044763//GO:0000902//GO:0006996//GO:0032990//GO:0048856//GO:0009987//GO:0048646//GO:0022607//GO:0044699//GO:0060271//GO:0048869//GO:0030031//GO:0016043	organelle assembly//cellular component morphogenesis//cilium assembly//developmental process//cellular component organization or biogenesis//cell projection morphogenesis//single-organism developmental process//biological_process//anatomical structure morphogenesis//cilium organization//cell projection organization//single-organism organelle organization//cellular component biogenesis//cellular c…	GO:0032991//GO:0034464//GO:0005575//GO:0043234	macromolecular complex//BBSome//cellular_component//protein complex	GO:0005488//GO:0005515//GO:0003674	binding//protein binding//molecular_function
Novel00699	GO:0008152//GO:0008150//GO:0032259	metabolic process//biological_process//methylation	--	--	GO:0008168//GO:0016740//GO:0003674//GO:0003824//GO:0016741	methyltransferase activity//transferase activity//molecular_function//catalytic activity//transferase activity, transferring one-carbon groups
Novel00700	--	--	--	--	GO:0004112//GO:0042578//GO:0016787//GO:0004114//GO:0003674//GO:0003824//GO:0016788//GO:0008081	cyclic-nucleotide phosphodiesterase activity//phosphoric ester hydrolase activity//hydrolase activity//3',5'-cyclic-nucleotide phosphodiesterase activity//molecular_function//catalytic activity//hydrolase activity, acting on ester bonds//phosphoric diester hydrolase activity
Novel00701	GO:0044763//GO:0009987//GO:0022607//GO:0009297//GO:0044699//GO:0043711//GO:0016043//GO:0030031//GO:0071840//GO:0008150//GO:0044085//GO:0030030	single-organism cellular process//cellular process//cellular component assembly//pilus assembly//single-organism process//pilus organization//cellular component organization//cell projection assembly//cellular component organization or biogenesis//biological_process//cellular component biogenesis//cell projection organization	GO:0016020//GO:0019867//GO:0005575	membrane//outer membrane//cellular_component	--	--
Novel00705	GO:0006259//GO:0009987//GO:0044249//GO:0006807//GO:0044237//GO:0009058//GO:0043170//GO:0006725//GO:0006260//GO:0006139//GO:0071704//GO:1901360//GO:1901576//GO:0034641//GO:0046483//GO:0009059//GO:0090304//GO:0044260//GO:0008150//GO:0034645//GO:0044238//GO:0008152	DNA metabolic process//cellular process//cellular biosynthetic process//nitrogen compound metabolic process//cellular metabolic process//biosynthetic process//macromolecule metabolic process//cellular aromatic compound metabolic process//DNA replication//nucleobase-containing compound metabolic process//organic substance metabolic process//organic cyclic compound metabolic process//organic substa…	--	--	--	--
Novel00706	--	--	--	--	GO:0003723//GO:0005488//GO:0008270//GO:0046914//GO:0003676//GO:0043167//GO:0043169//GO:0097159//GO:1901363//GO:0003674//GO:0046872	RNA binding//binding//zinc ion binding//transition metal ion binding//nucleic acid binding//ion binding//cation binding//organic cyclic compound binding//heterocyclic compound binding//molecular_function//metal ion binding
Novel00711	--	--	GO:0043231//GO:0043226//GO:0005622//GO:0044444//GO:0005739//GO:0043229//GO:0044424//GO:0005623//GO:0005575//GO:0005737//GO:0044464//GO:0043227	intracellular membrane-bounded organelle//organelle//intracellular//cytoplasmic part//mitochondrion//intracellular organelle//intracellular part//cell//cellular_component//cytoplasm//cell part//membrane-bounded organelle	--	--
Novel00712	GO:0006725//GO:0006260//GO:0043170//GO:0009058//GO:0044237//GO:0006807//GO:0006259//GO:0044249//GO:0009987//GO:0034645//GO:0008152//GO:0044238//GO:0090304//GO:0044260//GO:0008150//GO:0046483//GO:0009059//GO:0006139//GO:1901576//GO:0034641//GO:1901360//GO:0071704	cellular aromatic compound metabolic process//DNA replication//macromolecule metabolic process//biosynthetic process//cellular metabolic process//nitrogen compound metabolic process//DNA metabolic process//cellular biosynthetic process//cellular process//cellular macromolecule biosynthetic process//metabolic process//primary metabolic process//nucleic acid metabolic process//cellular macromolecul…	--	--	GO:0003674//GO:0003688//GO:0097159//GO:1901363//GO:0043565//GO:0003677//GO:0005488//GO:0003676	molecular_function//DNA replication origin binding//organic cyclic compound binding//heterocyclic compound binding//sequence-specific DNA binding//DNA binding//binding//nucleic acid binding
Novel00713	--	--	GO:0016021//GO:0031224//GO:0016020//GO:0005575//GO:0044425	integral component of membrane//intrinsic component of membrane//membrane//cellular_component//membrane part	GO:0003674//GO:0005198	molecular_function//structural molecule activity
Novel00714	--	--	--	--	GO:0046906//GO:0005488//GO:0097159//GO:1901363//GO:0020037//GO:0019825//GO:0003674	tetrapyrrole binding//binding//organic cyclic compound binding//heterocyclic compound binding//heme binding//oxygen binding//molecular_function
Novel00715	GO:0051179//GO:0051649//GO:0051641//GO:0008104//GO:0033036//GO:0006810//GO:0008150//GO:0006886//GO:0034613//GO:0051234//GO:0070727//GO:0046907//GO:0045184//GO:0071702//GO:0015031	localization//establishment of localization in cell//cellular localization//protein localization//macromolecule localization//transport//biological_process//intracellular protein transport//cellular protein localization//establishment of localization//cellular macromolecule localization//intracellular transport//establishment of protein localization//organic substance transport//protein transport	GO:0005622//GO:0044444//GO:0016021//GO:0012505//GO:0031224//GO:0043226//GO:0043231//GO:0005575//GO:0044464//GO:0005737//GO:0044425//GO:0043227//GO:0005783//GO:0016020//GO:0043229//GO:0044424//GO:0005623	intracellular//cytoplasmic part//integral component of membrane//endomembrane system//intrinsic component of membrane//organelle//intracellular membrane-bounded organelle//cellular_component//cell part//cytoplasm//membrane part//membrane-bounded organelle//endoplasmic reticulum//membrane//intracellular organelle//intracellular part//cell	--	--
Novel00719	GO:0010646//GO:0008150//GO:0050789//GO:0065007//GO:0044700//GO:0050896//GO:0050794//GO:0023052//GO:0009966//GO:0044699//GO:0051716//GO:0007165//GO:0009987//GO:0048583//GO:0007154//GO:0044763//GO:0023051	regulation of cell communication//biological_process//regulation of biological process//biological regulation//single organism signaling//response to stimulus//regulation of cellular process//signaling//regulation of signal transduction//single-organism process//cellular response to stimulus//signal transduction//cellular process//regulation of response to stimulus//cell communication//single-org…	GO:0044464//GO:0044446//GO:0005575//GO:0043227//GO:0044425//GO:0032991//GO:0043229//GO:0000151//GO:0044422//GO:0016020//GO:0044428//GO:0005623//GO:0005634//GO:0044424//GO:0031461//GO:0016021//GO:0005622//GO:1902494//GO:0005680//GO:0000152//GO:0043234//GO:0031224//GO:1990234//GO:0043231//GO:0043226	cell part//intracellular organelle part//cellular_component//membrane-bounded organelle//membrane part//macromolecular complex//intracellular organelle//ubiquitin ligase complex//organelle part//membrane//nuclear part//cell//nucleus//intracellular part//cullin-RING ubiquitin ligase complex//integral component of membrane//intracellular//catalytic complex//anaphase-promoting complex//nuclear ubiqu…	GO:0016740//GO:0005488//GO:0008270//GO:0046914//GO:0046872//GO:0003824//GO:0019787//GO:0003674//GO:0004842//GO:0043167//GO:0043169//GO:0005515	transferase activity//binding//zinc ion binding//transition metal ion binding//metal ion binding//catalytic activity//ubiquitin-like protein transferase activity//molecular_function//ubiquitin-protein transferase activity//ion binding//cation binding//protein binding
Novel00720	--	--	--	--	GO:0005488//GO:0003674//GO:0005515	binding//molecular_function//protein binding
Novel00723	GO:0019752//GO:0006807//GO:0044763//GO:0006412//GO:0006432//GO:0010467//GO:0043043//GO:0006518//GO:0006520//GO:0006399//GO:0006396//GO:0043038//GO:1901564//GO:0044249//GO:0009987//GO:0043436//GO:1901566//GO:0044271//GO:0043604//GO:0006725//GO:0016070//GO:0044699//GO:0044267//GO:0043603//GO:0043170//GO:0044237//GO:0009058//GO:0034660//GO:0034470//GO:0008033//GO:0009059//GO:0044281//GO:0046483//GO:…	carboxylic acid metabolic process//nitrogen compound metabolic process//single-organism cellular process//translation//phenylalanyl-tRNA aminoacylation//gene expression//peptide biosynthetic process//peptide metabolic process//cellular amino acid metabolic process//tRNA metabolic process//RNA processing//amino acid activation//organonitrogen compound metabolic process//cellular biosynthetic proce…	GO:0005622//GO:0044424//GO:0005623//GO:0005575//GO:0044464//GO:0005737	intracellular//intracellular part//cell//cellular_component//cell part//cytoplasm	GO:0017076//GO:0043167//GO:0032553//GO:0097159//GO:0043169//GO:1901363//GO:0032550//GO:0003674//GO:1901265//GO:0001882//GO:0003824//GO:0004812//GO:0046872//GO:0016875//GO:0000166//GO:0004826//GO:0001883//GO:0000287//GO:0005488//GO:0003723//GO:0003676//GO:0005524//GO:0035639//GO:0016874//GO:0097367//GO:0032559//GO:0032549//GO:0043168//GO:0032555//GO:0000049//GO:0030554//GO:0016876//GO:0036094	purine nucleotide binding//ion binding//ribonucleotide binding//organic cyclic compound binding//cation binding//heterocyclic compound binding//purine ribonucleoside binding//molecular_function//nucleoside phosphate binding//nucleoside binding//catalytic activity//aminoacyl-tRNA ligase activity//metal ion binding//ligase activity, forming carbon-oxygen bonds//nucleotide binding//phenylalanine-tRN…
Novel00726	GO:0006950//GO:0008150//GO:0050896	response to stress//biological_process//response to stimulus	--	--	--	--
Novel00729	GO:0090304//GO:0044260//GO:0008150//GO:0034654//GO:0034645//GO:0044238//GO:0008152//GO:0019438//GO:0006139//GO:0071704//GO:1901360//GO:1901576//GO:0034641//GO:0046483//GO:0009059//GO:0097659//GO:0044237//GO:0006351//GO:0009058//GO:0043170//GO:0032774//GO:1901362//GO:0016070//GO:0006725//GO:0044271//GO:0044249//GO:0009987//GO:0010467//GO:0018130//GO:0006807	nucleic acid metabolic process//cellular macromolecule metabolic process//biological_process//nucleobase-containing compound biosynthetic process//cellular macromolecule biosynthetic process//primary metabolic process//metabolic process//aromatic compound biosynthetic process//nucleobase-containing compound metabolic process//organic substance metabolic process//organic cyclic compound metabolic …	--	--	GO:0016740//GO:0003899//GO:0016772//GO:0016779//GO:0003676//GO:0003677//GO:0005488//GO:0003824//GO:0034062//GO:0003674//GO:1901363//GO:0097159	transferase activity//DNA-directed RNA polymerase activity//transferase activity, transferring phosphorus-containing groups//nucleotidyltransferase activity//nucleic acid binding//DNA binding//binding//catalytic activity//RNA polymerase activity//molecular_function//heterocyclic compound binding//organic cyclic compound binding
Novel00733	GO:0006139//GO:1901360//GO:0071704//GO:0034641//GO:0046483//GO:0044260//GO:0090304//GO:0015074//GO:0008150//GO:0044238//GO:0008152//GO:0009987//GO:0006259//GO:0006807//GO:0044237//GO:0043170//GO:0006725	nucleobase-containing compound metabolic process//organic cyclic compound metabolic process//organic substance metabolic process//cellular nitrogen compound metabolic process//heterocycle metabolic process//cellular macromolecule metabolic process//nucleic acid metabolic process//DNA integration//biological_process//primary metabolic process//metabolic process//cellular process//DNA metabolic pro…	--	--	--	--
Novel00736	GO:0032502//GO:0030154//GO:0044767//GO:0008150//GO:0044763//GO:0009987//GO:0045444//GO:0044699//GO:0048869	developmental process//cell differentiation//single-organism developmental process//biological_process//single-organism cellular process//cellular process//fat cell differentiation//single-organism process//cellular developmental process	GO:0016020//GO:0019028//GO:0019012//GO:0005575//GO:0044423//GO:0055036	membrane//viral capsid//virion//cellular_component//virion part//virion membrane	GO:0008233//GO:0004175//GO:0017171//GO:0070011//GO:0004252//GO:0016787//GO:0003674//GO:0008236//GO:0003824	peptidase activity//endopeptidase activity//serine hydrolase activity//peptidase activity, acting on L-amino acid peptides//serine-type endopeptidase activity//hydrolase activity//molecular_function//serine-type peptidase activity//catalytic activity
Novel00737	--	--	GO:0044423//GO:0005575//GO:0019028//GO:0019012	virion part//cellular_component//viral capsid//virion	GO:0003674//GO:0005198	molecular_function//structural molecule activity
Novel00738	--	--	GO:0016021//GO:0031224//GO:0016020//GO:0005575//GO:0044425	integral component of membrane//intrinsic component of membrane//membrane//cellular_component//membrane part	--	--
Novel00739	GO:0044700//GO:0050789//GO:0065007//GO:0008150//GO:0050896//GO:0050794//GO:0023052//GO:0051716//GO:0007165//GO:0044699//GO:0007154//GO:0044763//GO:0009987	single organism signaling//regulation of biological process//biological regulation//biological_process//response to stimulus//regulation of cellular process//signaling//cellular response to stimulus//signal transduction//single-organism process//cell communication//single-organism cellular process//cellular process	--	--	GO:0005102//GO:0001664//GO:0005488//GO:0003674//GO:0071855//GO:0005515//GO:0005179//GO:0031704	receptor binding//G-protein coupled receptor binding//binding//molecular_function//neuropeptide receptor binding//protein binding//hormone activity//apelin receptor binding
Novel00740	GO:0071702//GO:0015800//GO:0071704//GO:0051234//GO:0006865//GO:0009057//GO:0015807//GO:0008152//GO:0044238//GO:0015813//GO:1902578//GO:0006811//GO:0006835//GO:0008150//GO:0019538//GO:0044260//GO:0044765//GO:0015711//GO:0044763//GO:0006810//GO:0006457//GO:1901575//GO:0009987//GO:0030001//GO:0015849//GO:0006820//GO:0051179//GO:0030163//GO:0055085//GO:0071705//GO:0044699//GO:0006812//GO:0044267//GO:…	organic substance transport//acidic amino acid transport//organic substance metabolic process//establishment of localization//amino acid transport//macromolecule catabolic process//L-amino acid transport//metabolic process//primary metabolic process//L-glutamate transport//single-organism localization//ion transport//dicarboxylic acid transport//biological_process//protein metabolic process//cell…	GO:0016020//GO:0044425//GO:0005575//GO:0031224//GO:0016021	membrane//membrane part//cellular_component//intrinsic component of membrane//integral component of membrane	GO:0005310//GO:0015293//GO:0005488//GO:0008270//GO:0003677//GO:0046914//GO:0016746//GO:0003676//GO:0015171//GO:0016755//GO:0022890//GO:0015501//GO:0008509//GO:0022857//GO:0005283//GO:0005416//GO:0008514//GO:0016740//GO:0015296//GO:0046943//GO:0022892//GO:0046873//GO:0043167//GO:0043169//GO:0097159//GO:0015075//GO:0015081//GO:0015370//GO:1901363//GO:0022891//GO:0015077//GO:0022804//GO:0008324//GO:…	dicarboxylic acid transmembrane transporter activity//symporter activity//binding//zinc ion binding//DNA binding//transition metal ion binding//transferase activity, transferring acyl groups//nucleic acid binding//amino acid transmembrane transporter activity//transferase activity, transferring amino-acyl groups//inorganic cation transmembrane transporter activity//glutamate:sodium symporter acti…
Novel00742	GO:0043170//GO:0044237//GO:0009058//GO:0006725//GO:0044699//GO:0007165//GO:0006260//GO:0051716//GO:0009987//GO:0044249//GO:0006259//GO:0007264//GO:0007154//GO:0044763//GO:0006807//GO:0044260//GO:0090304//GO:0008150//GO:0050789//GO:0034645//GO:0065007//GO:0044700//GO:0008152//GO:0044238//GO:0050794//GO:0023052//GO:0006139//GO:0050896//GO:0034641//GO:1901576//GO:0071704//GO:1901360//GO:0009059//GO:…	macromolecule metabolic process//cellular metabolic process//biosynthetic process//cellular aromatic compound metabolic process//single-organism process//signal transduction//DNA replication//cellular response to stimulus//cellular process//cellular biosynthetic process//DNA metabolic process//small GTPase mediated signal transduction//cell communication//single-organism cellular process//nitroge…	--	--	GO:0016887//GO:0016462//GO:0032561//GO:0001882//GO:0019001//GO:0003824//GO:0003674//GO:1901265//GO:0016787//GO:0016817//GO:0032550//GO:1901363//GO:0043167//GO:0032553//GO:0097159//GO:0017076//GO:0005525//GO:0036094//GO:0030554//GO:0016818//GO:0032549//GO:0032555//GO:0043168//GO:0097367//GO:0032559//GO:0035639//GO:0005488//GO:0001883//GO:0003677//GO:0003676//GO:0005524//GO:0000166//GO:0017111	ATPase activity//pyrophosphatase activity//guanyl ribonucleotide binding//nucleoside binding//guanyl nucleotide binding//catalytic activity//molecular_function//nucleoside phosphate binding//hydrolase activity//hydrolase activity, acting on acid anhydrides//purine ribonucleoside binding//heterocyclic compound binding//ion binding//ribonucleotide binding//organic cyclic compound binding//purine nu…
Novel00749	--	--	GO:0016020//GO:0044425//GO:0005575//GO:0031224//GO:0016021	membrane//membrane part//cellular_component//intrinsic component of membrane//integral component of membrane	--	--
Novel00750	GO:0009187//GO:0008150//GO:0034654//GO:0044238//GO:0044700//GO:0019438//GO:0008152//GO:0050789//GO:0065007//GO:0071704//GO:1901360//GO:0055086//GO:0034641//GO:1901576//GO:0006753//GO:0006139//GO:0006793//GO:0050896//GO:0050794//GO:0023052//GO:0006796//GO:0035556//GO:0009190//GO:0044710//GO:0009117//GO:0044281//GO:0046483//GO:0044237//GO:0009058//GO:0019637//GO:0044271//GO:0009165//GO:0051716//GO:…	cyclic nucleotide metabolic process//biological_process//nucleobase-containing compound biosynthetic process//primary metabolic process//single organism signaling//aromatic compound biosynthetic process//metabolic process//regulation of biological process//biological regulation//organic substance metabolic process//organic cyclic compound metabolic process//nucleobase-containing small molecule me…	--	--	GO:0016829//GO:0016849//GO:0003824//GO:0003674	lyase activity//phosphorus-oxygen lyase activity//catalytic activity//molecular_function
Novel00751	--	--	GO:0031224//GO:0016021//GO:0044425//GO:0005575//GO:0016020	intrinsic component of membrane//integral component of membrane//membrane part//cellular_component//membrane	--	--
Novel00754	--	--	--	--	GO:0005515//GO:0003674//GO:0005488	protein binding//molecular_function//binding
Novel00759	GO:0009405//GO:0008150//GO:0051704	pathogenesis//biological_process//multi-organism process	GO:0005575//GO:0005576	cellular_component//extracellular region	--	--
Novel00762	GO:0043436//GO:0009987//GO:0044249//GO:1901605//GO:0008652//GO:1901564//GO:0006520//GO:0006547//GO:0051704//GO:0006810//GO:0052803//GO:0044763//GO:0009294//GO:0018130//GO:1901607//GO:0006807//GO:0019752//GO:0009058//GO:0044237//GO:0044699//GO:1901362//GO:0006725//GO:0044711//GO:1901566//GO:0051179//GO:0042221//GO:0050896//GO:0044283//GO:0046394//GO:1901360//GO:0071704//GO:0051234//GO:0034641//GO:…	oxoacid metabolic process//cellular process//cellular biosynthetic process//alpha-amino acid metabolic process//cellular amino acid biosynthetic process//organonitrogen compound metabolic process//cellular amino acid metabolic process//histidine metabolic process//multi-organism process//transport//imidazole-containing compound metabolic process//single-organism cellular process//DNA mediated tra…	GO:0043231//GO:0043226//GO:0098588//GO:0044444//GO:0005622//GO:0005741//GO:0098805//GO:0005739//GO:0031966//GO:0043229//GO:0031967//GO:0044422//GO:0016020//GO:0005623//GO:0031090//GO:0044424//GO:0031968//GO:0044429//GO:0005737//GO:0044464//GO:0031975//GO:0044446//GO:0005575//GO:0005740//GO:0019867//GO:0043227	intracellular membrane-bounded organelle//organelle//bounding membrane of organelle//cytoplasmic part//intracellular//mitochondrial outer membrane//whole membrane//mitochondrion//mitochondrial membrane//intracellular organelle//organelle envelope//organelle part//membrane//cell//organelle membrane//intracellular part//organelle outer membrane//mitochondrial part//cytoplasm//cell part//envelope//i…	--	--
Novel00763	GO:0006725//GO:0043170//GO:0044237//GO:0006807//GO:0009987//GO:0006259//GO:0008152//GO:0044238//GO:0008150//GO:0015074//GO:0044260//GO:0090304//GO:0046483//GO:0034641//GO:1901360//GO:0071704//GO:0006139	cellular aromatic compound metabolic process//macromolecule metabolic process//cellular metabolic process//nitrogen compound metabolic process//cellular process//DNA metabolic process//metabolic process//primary metabolic process//biological_process//DNA integration//cellular macromolecule metabolic process//nucleic acid metabolic process//heterocycle metabolic process//cellular nitrogen compound…	--	--	--	--
Novel00767	--	--	--	--	GO:0004000//GO:0003726//GO:0005488//GO:0003723//GO:0003676//GO:0003824//GO:0019239//GO:0003674//GO:0016787//GO:0016814//GO:1901363//GO:0097159//GO:0016810	adenosine deaminase activity//double-stranded RNA adenosine deaminase activity//binding//RNA binding//nucleic acid binding//catalytic activity//deaminase activity//molecular_function//hydrolase activity//hydrolase activity, acting on carbon-nitrogen (but not peptide) bonds, in cyclic amidines//heterocyclic compound binding//organic cyclic compound binding//hydrolase activity, acting on carbon-nit…
Novel00772	GO:0065007//GO:0034645//GO:0050789//GO:0006355//GO:2001141//GO:0008152//GO:0019438//GO:0044238//GO:2000112//GO:0090304//GO:0044260//GO:0008150//GO:0034654//GO:0046483//GO:0009059//GO:0019222//GO:0097659//GO:0019219//GO:0050794//GO:0051171//GO:1903506//GO:0060255//GO:0006139//GO:1901576//GO:0034641//GO:0051252//GO:0071704//GO:1901360//GO:0016070//GO:0080090//GO:0031326//GO:0006725//GO:1901362//GO:…	biological regulation//cellular macromolecule biosynthetic process//regulation of biological process//regulation of transcription, DNA-templated//regulation of RNA biosynthetic process//metabolic process//aromatic compound biosynthetic process//primary metabolic process//regulation of cellular macromolecule biosynthetic process//nucleic acid metabolic process//cellular macromolecule metabolic pro…	GO:0043227//GO:0044464//GO:0005575//GO:0005634//GO:0005623//GO:0044424//GO:0043229//GO:0005622//GO:0043226//GO:0043231	membrane-bounded organelle//cell part//cellular_component//nucleus//cell//intracellular part//intracellular organelle//intracellular//organelle//intracellular membrane-bounded organelle	GO:0016779//GO:0016772//GO:0003899//GO:0016740//GO:0003677//GO:0005488//GO:0003723//GO:0003676//GO:0003674//GO:0034062//GO:0003824//GO:0097159//GO:1901363	nucleotidyltransferase activity//transferase activity, transferring phosphorus-containing groups//DNA-directed RNA polymerase activity//transferase activity//DNA binding//binding//RNA binding//nucleic acid binding//molecular_function//RNA polymerase activity//catalytic activity//organic cyclic compound binding//heterocyclic compound binding
Novel00780	--	--	GO:0005575//GO:0016020	cellular_component//membrane	--	--
Novel00782	GO:0006725//GO:0006260//GO:0044237//GO:0009058//GO:0043170//GO:0006807//GO:0009987//GO:0044249//GO:0006259//GO:0034645//GO:0044238//GO:0008152//GO:0044260//GO:0090304//GO:0008150//GO:0009059//GO:0046483//GO:0006139//GO:0071704//GO:1901360//GO:0034641//GO:1901576	cellular aromatic compound metabolic process//DNA replication//cellular metabolic process//biosynthetic process//macromolecule metabolic process//nitrogen compound metabolic process//cellular process//cellular biosynthetic process//DNA metabolic process//cellular macromolecule biosynthetic process//primary metabolic process//metabolic process//cellular macromolecule metabolic process//nucleic aci…	--	--	GO:0003674//GO:0003824//GO:0034062//GO:0016772//GO:0016779//GO:0016740//GO:0003899//GO:0003896	molecular_function//catalytic activity//RNA polymerase activity//transferase activity, transferring phosphorus-containing groups//nucleotidyltransferase activity//transferase activity//DNA-directed RNA polymerase activity//DNA primase activity
Novel00790	GO:0009987//GO:0007264//GO:0007154//GO:0044763//GO:0044699//GO:0051716//GO:0007165//GO:0050896//GO:0050794//GO:0023052//GO:0035556//GO:0008150//GO:0050789//GO:0065007//GO:0044700	cellular process//small GTPase mediated signal transduction//cell communication//single-organism cellular process//single-organism process//cellular response to stimulus//signal transduction//response to stimulus//regulation of cellular process//signaling//intracellular signal transduction//biological_process//regulation of biological process//biological regulation//single organism signaling	--	--	GO:0032550//GO:1901363//GO:0032553//GO:0043167//GO:0097159//GO:0005525//GO:0017076//GO:0032561//GO:0001882//GO:0019001//GO:0003674//GO:1901265//GO:0035639//GO:0005488//GO:0001883//GO:0000166//GO:0036094//GO:0032555//GO:0043168//GO:0032549//GO:0097367	purine ribonucleoside binding//heterocyclic compound binding//ribonucleotide binding//ion binding//organic cyclic compound binding//GTP binding//purine nucleotide binding//guanyl ribonucleotide binding//nucleoside binding//guanyl nucleotide binding//molecular_function//nucleoside phosphate binding//purine ribonucleoside triphosphate binding//binding//purine nucleoside binding//nucleotide binding/…
Novel00795	--	--	--	--	GO:0005488//GO:0005515//GO:0003674	binding//protein binding//molecular_function
Novel00796	GO:0051704//GO:0009987//GO:0008150//GO:0042710//GO:0044764	multi-organism process//cellular process//biological_process//biofilm formation//multi-organism cellular process	GO:0044423//GO:0005575//GO:0019012//GO:0019028	virion part//cellular_component//virion//viral capsid	--	--
Novel00799	GO:0044710//GO:0008150//GO:0055114//GO:0008152//GO:0044699	single-organism metabolic process//biological_process//oxidation-reduction process//metabolic process//single-organism process	GO:0005623//GO:0044424//GO:0005737//GO:0044464//GO:0005575//GO:0032991//GO:0044444//GO:0005622//GO:0005852//GO:0043234	cell//intracellular part//cytoplasm//cell part//cellular_component//macromolecular complex//cytoplasmic part//intracellular//eukaryotic translation initiation factor 3 complex//protein complex	GO:0003676//GO:0003723//GO:0005488//GO:0051540//GO:0016651//GO:0008430//GO:0003743//GO:0008135//GO:1901363//GO:0097159//GO:0051536//GO:0016491//GO:0003824//GO:0003674	nucleic acid binding//RNA binding//binding//metal cluster binding//oxidoreductase activity, acting on NAD(P)H//selenium binding//translation initiation factor activity//translation factor activity, RNA binding//heterocyclic compound binding//organic cyclic compound binding//iron-sulfur cluster binding//oxidoreductase activity//catalytic activity//molecular_function
Novel00800	--	--	--	--	GO:0003674//GO:0005515//GO:0005488	molecular_function//protein binding//binding
Novel00802	--	--	GO:0005575//GO:0005737//GO:0044464//GO:0043227//GO:0005739//GO:0043229//GO:0044424//GO:0005623//GO:0005622//GO:0044444//GO:0043231//GO:0043226	cellular_component//cytoplasm//cell part//membrane-bounded organelle//mitochondrion//intracellular organelle//intracellular part//cell//intracellular//cytoplasmic part//intracellular membrane-bounded organelle//organelle	--	--
Novel00803	GO:0008150//GO:0044248//GO:0048522//GO:0008152//GO:0065007//GO:0010508//GO:0050789//GO:0006914//GO:0050794//GO:0009894//GO:0010506//GO:0019222//GO:0009893//GO:0031325//GO:0009896//GO:0009056//GO:0044237//GO:0031331//GO:0031323//GO:0009987//GO:0031329//GO:0048518	biological_process//cellular catabolic process//positive regulation of cellular process//metabolic process//biological regulation//positive regulation of autophagy//regulation of biological process//autophagy//regulation of cellular process//regulation of catabolic process//regulation of autophagy//regulation of metabolic process//positive regulation of metabolic process//positive regulation of c…	--	--	--	--
Novel00804	GO:0019048//GO:0051817//GO:0006952//GO:0002831//GO:0044403//GO:0019049//GO:0008150//GO:0043900//GO:0065008//GO:0051832//GO:0075136//GO:0050789//GO:0002832//GO:0044003//GO:0048585//GO:0065007//GO:0043901//GO:0002252//GO:0051701//GO:0052173//GO:0051834//GO:0050896//GO:0009605//GO:0051805//GO:0052572//GO:0002698//GO:0052564//GO:0098542//GO:0044764//GO:0080134//GO:0050687//GO:0031347//GO:0031348//GO:…	modulation by virus of host morphology or physiology//modification of morphology or physiology of other organism involved in symbiotic interaction//defense response//regulation of response to biotic stimulus//symbiosis, encompassing mutualism through parasitism//evasion or tolerance of host defenses by virus//biological_process//regulation of multi-organism process//regulation of biological quali…	GO:0005575//GO:0019012	cellular_component//virion	--	--
Novel00805	GO:0051234//GO:0070727//GO:0046907//GO:0045184//GO:0071702//GO:0015031//GO:0006886//GO:0008150//GO:0034613//GO:0008104//GO:0051641//GO:0033036//GO:0006810//GO:0051649//GO:0051179	establishment of localization//cellular macromolecule localization//intracellular transport//establishment of protein localization//organic substance transport//protein transport//intracellular protein transport//biological_process//cellular protein localization//protein localization//cellular localization//macromolecule localization//transport//establishment of localization in cell//localization	--	--	GO:0005488//GO:0046914//GO:0008270//GO:0005515//GO:0043167//GO:0043169//GO:0046872//GO:0003674	binding//transition metal ion binding//zinc ion binding//protein binding//ion binding//cation binding//metal ion binding//molecular_function
Novel00806	GO:0008152//GO:0044238//GO:0044260//GO:0019538//GO:0008150//GO:0036211//GO:0016311//GO:0006796//GO:0043412//GO:0006464//GO:0006793//GO:0071704//GO:0006470//GO:0043170//GO:0044237//GO:0044267//GO:0009987	metabolic process//primary metabolic process//cellular macromolecule metabolic process//protein metabolic process//biological_process//protein modification process//dephosphorylation//phosphate-containing compound metabolic process//macromolecule modification//cellular protein modification process//phosphorus metabolic process//organic substance metabolic process//protein dephosphorylation//macro…	--	--	GO:0042578//GO:0004721//GO:0008138//GO:0003674//GO:0016787//GO:0016788//GO:0016791//GO:0003824	phosphoric ester hydrolase activity//phosphoprotein phosphatase activity//protein tyrosine/serine/threonine phosphatase activity//molecular_function//hydrolase activity//hydrolase activity, acting on ester bonds//phosphatase activity//catalytic activity
Novel00807	GO:0044699//GO:0044710//GO:0008150//GO:0008152//GO:0055114	single-organism process//single-organism metabolic process//biological_process//metabolic process//oxidation-reduction process	--	--	GO:1901363//GO:0005515//GO:0097159//GO:0016491//GO:0051536//GO:0003824//GO:0003674//GO:0003676//GO:0005488//GO:0003677//GO:0051540//GO:0016651//GO:0008430	heterocyclic compound binding//protein binding//organic cyclic compound binding//oxidoreductase activity//iron-sulfur cluster binding//catalytic activity//molecular_function//nucleic acid binding//binding//DNA binding//metal cluster binding//oxidoreductase activity, acting on NAD(P)H//selenium binding
Novel00808	GO:0008104//GO:0051641//GO:0006810//GO:0033036//GO:0016192//GO:0051649//GO:0051179//GO:0045184//GO:0046907//GO:0070727//GO:0051234//GO:0015031//GO:0071702//GO:0034613//GO:0006886//GO:0008150	protein localization//cellular localization//transport//macromolecule localization//vesicle-mediated transport//establishment of localization in cell//localization//establishment of protein localization//intracellular transport//cellular macromolecule localization//establishment of localization//protein transport//organic substance transport//cellular protein localization//intracellular protein t…	GO:0030665//GO:0031982//GO:0043231//GO:0030133//GO:0043226//GO:0012510//GO:0098589//GO:0030120//GO:0030140//GO:0030125//GO:0098588//GO:0005905//GO:0030660//GO:0044444//GO:0005622//GO:0005798//GO:0030135//GO:0098796//GO:0044459//GO:0030132//GO:0043234//GO:0000139//GO:0012505//GO:0098805//GO:0030662//GO:0030118//GO:0030659//GO:0043229//GO:0044433//GO:0031988//GO:0098797//GO:0016020//GO:0044422//GO:…	clathrin-coated vesicle membrane//vesicle//intracellular membrane-bounded organelle//transport vesicle//organelle//trans-Golgi network transport vesicle membrane//membrane region//vesicle coat//trans-Golgi network transport vesicle//clathrin vesicle coat//bounding membrane of organelle//coated pit//Golgi-associated vesicle membrane//cytoplasmic part//intracellular//Golgi-associated vesicle//coate…	GO:0003674//GO:0005198	molecular_function//structural molecule activity
Novel00810	GO:0046907//GO:0045184//GO:0051234//GO:0070727//GO:0015031//GO:0071702//GO:0034613//GO:0008150//GO:0006886//GO:0051641//GO:0008104//GO:0006810//GO:0016192//GO:0033036//GO:0051649//GO:0051179	intracellular transport//establishment of protein localization//establishment of localization//cellular macromolecule localization//protein transport//organic substance transport//cellular protein localization//biological_process//intracellular protein transport//cellular localization//protein localization//transport//vesicle-mediated transport//macromolecule localization//establishment of locali…	GO:0098797//GO:0031988//GO:0044433//GO:0043229//GO:0030659//GO:0030136//GO:0030130//GO:0044422//GO:0016020//GO:0031090//GO:0005794//GO:0005623//GO:0048475//GO:0044424//GO:0016023//GO:0031410//GO:0044446//GO:0044464//GO:0005737//GO:0005886//GO:0005575//GO:0071944//GO:0043227//GO:0012506//GO:0044431//GO:0030658//GO:0032991//GO:0030117//GO:0044425//GO:0031982//GO:0030665//GO:0043226//GO:0030133//GO:…	plasma membrane protein complex//membrane-bounded vesicle//cytoplasmic vesicle part//intracellular organelle//cytoplasmic vesicle membrane//clathrin-coated vesicle//clathrin coat of trans-Golgi network vesicle//organelle part//membrane//organelle membrane//Golgi apparatus//cell//coated membrane//intracellular part//cytoplasmic membrane-bounded vesicle//cytoplasmic vesicle//intracellular organelle…	GO:0005198//GO:0003674	structural molecule activity//molecular_function
Novel00812	GO:0016032//GO:0051704//GO:0009987//GO:0006948//GO:0019054//GO:0035821//GO:0044068//GO:0044699//GO:0044419//GO:0050794//GO:0044764//GO:0044710//GO:0008150//GO:0044403//GO:0019048//GO:0051817//GO:0051701//GO:0008152//GO:0065008//GO:0055114//GO:0044003//GO:0065007//GO:0050789	viral process//multi-organism process//cellular process//induction by virus of host cell-cell fusion//modulation by virus of host process//modification of morphology or physiology of other organism//modulation by symbiont of host cellular process//single-organism process//interspecies interaction between organisms//regulation of cellular process//multi-organism cellular process//single-organism m…	--	--	GO:1901363//GO:0048038//GO:0097159//GO:0003824//GO:0051287//GO:0016491//GO:1901265//GO:0003674//GO:0005488//GO:0000166//GO:0050662//GO:0048037//GO:0036094//GO:0016651	heterocyclic compound binding//quinone binding//organic cyclic compound binding//catalytic activity//NAD binding//oxidoreductase activity//nucleoside phosphate binding//molecular_function//binding//nucleotide binding//coenzyme binding//cofactor binding//small molecule binding//oxidoreductase activity, acting on NAD(P)H
Novel00813	GO:0055114//GO:0008152//GO:0008150//GO:0044710//GO:0044699	oxidation-reduction process//metabolic process//biological_process//single-organism metabolic process//single-organism process	--	--	GO:0048037//GO:0036094//GO:0016651//GO:0000166//GO:0050662//GO:0005488//GO:0046914//GO:0003674//GO:1901265//GO:0046872//GO:0016491//GO:0003824//GO:0051287//GO:0043167//GO:0043169//GO:0097159//GO:0048038//GO:1901363//GO:0016151	cofactor binding//small molecule binding//oxidoreductase activity, acting on NAD(P)H//nucleotide binding//coenzyme binding//binding//transition metal ion binding//molecular_function//nucleoside phosphate binding//metal ion binding//oxidoreductase activity//catalytic activity//NAD binding//ion binding//cation binding//organic cyclic compound binding//quinone binding//heterocyclic compound binding/…
Novel00817	--	--	GO:0016020//GO:0005575//GO:0044425//GO:0016021//GO:0031224	membrane//cellular_component//membrane part//integral component of membrane//intrinsic component of membrane	--	--
Novel00821	GO:0044699//GO:0044710//GO:0055114//GO:0008152//GO:0008150	single-organism process//single-organism metabolic process//oxidation-reduction process//metabolic process//biological_process	--	--	GO:0003674//GO:0016972//GO:0016491//GO:0016667//GO:0003824//GO:0016670	molecular_function//thiol oxidase activity//oxidoreductase activity//oxidoreductase activity, acting on a sulfur group of donors//catalytic activity//oxidoreductase activity, acting on a sulfur group of donors, oxygen as acceptor
Novel00827	GO:0044271//GO:0010556//GO:0006725//GO:0031326//GO:0080090//GO:0016070//GO:1901362//GO:0009889//GO:0032774//GO:0010468//GO:0043170//GO:0009058//GO:0044237//GO:0006351//GO:0006807//GO:0018130//GO:0010467//GO:0031323//GO:0044249//GO:0009987//GO:0019438//GO:0008152//GO:2001141//GO:2000112//GO:0044238//GO:0050789//GO:0034645//GO:0065007//GO:0006355//GO:0034654//GO:0008150//GO:0044260//GO:0090304//GO:…	cellular nitrogen compound biosynthetic process//regulation of macromolecule biosynthetic process//cellular aromatic compound metabolic process//regulation of cellular biosynthetic process//regulation of primary metabolic process//RNA metabolic process//organic cyclic compound biosynthetic process//regulation of biosynthetic process//RNA biosynthetic process//regulation of gene expression//macrom…	--	--	GO:0003674//GO:0097159//GO:1901363//GO:0005488//GO:0003677//GO:0003676	molecular_function//organic cyclic compound binding//heterocyclic compound binding//binding//DNA binding//nucleic acid binding
Novel00830	--	--	GO:0016020//GO:0005575//GO:0044425//GO:0016021//GO:0031224	membrane//cellular_component//membrane part//integral component of membrane//intrinsic component of membrane	--	--
Novel00841	--	--	--	--	GO:0008081//GO:0016788//GO:0003824//GO:0003674//GO:0016787//GO:0016298//GO:0004620//GO:0050290//GO:0042578	phosphoric diester hydrolase activity//hydrolase activity, acting on ester bonds//catalytic activity//molecular_function//hydrolase activity//lipase activity//phospholipase activity//sphingomyelin phosphodiesterase D activity//phosphoric ester hydrolase activity
Novel00846	--	--	GO:0032991//GO:0005575//GO:0005581//GO:0043234	macromolecular complex//cellular_component//collagen trimer//protein complex	GO:0005198//GO:0003674//GO:0005201	structural molecule activity//molecular_function//extracellular matrix structural constituent
Novel00847	GO:0008150//GO:0009987//GO:0044763//GO:0007017//GO:0044699	biological_process//cellular process//single-organism cellular process//microtubule-based process//single-organism process	GO:0005875//GO:0044422//GO:0043229//GO:0044424//GO:0005623//GO:0005575//GO:0044446//GO:0044464//GO:0032991//GO:0043226//GO:0043228//GO:0043232//GO:0044430//GO:0005856//GO:0005622//GO:0015630//GO:0043234	microtubule associated complex//organelle part//intracellular organelle//intracellular part//cell//cellular_component//intracellular organelle part//cell part//macromolecular complex//organelle//non-membrane-bounded organelle//intracellular non-membrane-bounded organelle//cytoskeletal part//cytoskeleton//intracellular//microtubule cytoskeleton//protein complex	GO:0005509//GO:0005488//GO:0043169//GO:0043167//GO:0046872//GO:0003674	calcium ion binding//binding//cation binding//ion binding//metal ion binding//molecular_function
Novel00848	--	--	--	--	GO:0003674//GO:0005515//GO:0005488	molecular_function//protein binding//binding
Novel00849	--	--	--	--	GO:0005488//GO:0046872//GO:0003674//GO:0043167//GO:0043169	binding//metal ion binding//molecular_function//ion binding//cation binding
Novel00851	GO:0044763//GO:0007154//GO:0009987//GO:0044699//GO:0008150	single-organism cellular process//cell communication//cellular process//single-organism process//biological_process	GO:0016020//GO:0005575	membrane//cellular_component	GO:0005515//GO:0003674//GO:0005488	protein binding//molecular_function//binding
Novel00856	GO:0044763//GO:0007154//GO:0009987//GO:0010941//GO:0044699//GO:0042981//GO:0007165//GO:0051716//GO:0012501//GO:0006915//GO:0023052//GO:0050794//GO:0050896//GO:0065007//GO:0050789//GO:0044700//GO:0008219//GO:0043067//GO:0016265//GO:0008150	single-organism cellular process//cell communication//cellular process//regulation of cell death//single-organism process//regulation of apoptotic process//signal transduction//cellular response to stimulus//programmed cell death//apoptotic process//signaling//regulation of cellular process//response to stimulus//biological regulation//regulation of biological process//single organism signaling//…	--	--	GO:0003674//GO:0060089//GO:0004871//GO:0005057	molecular_function//molecular transducer activity//signal transducer activity//receptor signaling protein activity
Novel00857	--	--	--	--	GO:0005198//GO:0003674//GO:0042302	structural molecule activity//molecular_function//structural constituent of cuticle
Novel00861	GO:0015031//GO:0071702//GO:0045184//GO:0046907//GO:0070727//GO:0051234//GO:0034613//GO:0006886//GO:0008150//GO:0006810//GO:0033036//GO:0008104//GO:0051641//GO:0051649//GO:0051179	protein transport//organic substance transport//establishment of protein localization//intracellular transport//cellular macromolecule localization//establishment of localization//cellular protein localization//intracellular protein transport//biological_process//transport//macromolecule localization//protein localization//cellular localization//establishment of localization in cell//localization	GO:0005623//GO:0031090//GO:0031968//GO:0044424//GO:0044429//GO:0043229//GO:0005739//GO:0031966//GO:0016020//GO:0044422//GO:0031967//GO:0019867//GO:0005740//GO:0043227//GO:0005737//GO:0044464//GO:0044446//GO:0031975//GO:0005575//GO:0098588//GO:0043231//GO:0043226//GO:0005741//GO:0098805//GO:0044444//GO:0005622	cell//organelle membrane//organelle outer membrane//intracellular part//mitochondrial part//intracellular organelle//mitochondrion//mitochondrial membrane//membrane//organelle part//organelle envelope//outer membrane//mitochondrial envelope//membrane-bounded organelle//cytoplasm//cell part//intracellular organelle part//envelope//cellular_component//bounding membrane of organelle//intracellular m…	--	--
Novel00863	GO:0008104//GO:0051641//GO:0033036//GO:0006810//GO:0051179//GO:0051649//GO:0070727//GO:0051234//GO:0045184//GO:0046907//GO:0071702//GO:0015031//GO:0006886//GO:0008150//GO:0034613	protein localization//cellular localization//macromolecule localization//transport//localization//establishment of localization in cell//cellular macromolecule localization//establishment of localization//establishment of protein localization//intracellular transport//organic substance transport//protein transport//intracellular protein transport//biological_process//cellular protein localization	GO:0043231//GO:0043226//GO:0098588//GO:0005622//GO:0044444//GO:0098805//GO:0005741//GO:0016020//GO:0044422//GO:0031967//GO:0043229//GO:0005739//GO:0031966//GO:0044424//GO:0031968//GO:0044429//GO:0005623//GO:0031090//GO:0005575//GO:0005737//GO:0044464//GO:0031975//GO:0044446//GO:0019867//GO:0005740//GO:0043227	intracellular membrane-bounded organelle//organelle//bounding membrane of organelle//intracellular//cytoplasmic part//whole membrane//mitochondrial outer membrane//membrane//organelle part//organelle envelope//intracellular organelle//mitochondrion//mitochondrial membrane//intracellular part//organelle outer membrane//mitochondrial part//cell//organelle membrane//cellular_component//cytoplasm//ce…	--	--
Novel00864	GO:0050877//GO:0044699//GO:0032501//GO:0044707//GO:0003008//GO:0008150//GO:0007606//GO:0007600	neurological system process//single-organism process//multicellular organismal process//single-multicellular organism process//system process//biological_process//sensory perception of chemical stimulus//sensory perception	GO:0005575//GO:0016020	cellular_component//membrane	GO:0003674//GO:0004872//GO:0004888//GO:0060089//GO:0004871//GO:0038023	molecular_function//receptor activity//transmembrane signaling receptor activity//molecular transducer activity//signal transducer activity//signaling receptor activity
Novel00865	GO:0010467//GO:0018130//GO:0006807//GO:0009987//GO:0044249//GO:0031323//GO:1901362//GO:0006725//GO:0016070//GO:0080090//GO:0031326//GO:0044271//GO:0010556//GO:0009058//GO:0006351//GO:0044237//GO:0043170//GO:0010468//GO:0009889//GO:0032774//GO:0019222//GO:0009059//GO:0046483//GO:0097659//GO:0060255//GO:0006139//GO:0050794//GO:0051171//GO:1903506//GO:0019219//GO:1901360//GO:0071704//GO:0051252//GO:…	gene expression//heterocycle biosynthetic process//nitrogen compound metabolic process//cellular process//cellular biosynthetic process//regulation of cellular metabolic process//organic cyclic compound biosynthetic process//cellular aromatic compound metabolic process//RNA metabolic process//regulation of primary metabolic process//regulation of cellular biosynthetic process//cellular nitrogen c…	--	--	GO:0032553//GO:0043167//GO:0097159//GO:0005525//GO:0017076//GO:0032550//GO:1901363//GO:0003674//GO:1901265//GO:0032561//GO:0001882//GO:0019001//GO:0000166//GO:0035639//GO:0005488//GO:0001883//GO:0032555//GO:0043168//GO:0032549//GO:0097367//GO:0036094	ribonucleotide binding//ion binding//organic cyclic compound binding//GTP binding//purine nucleotide binding//purine ribonucleoside binding//heterocyclic compound binding//molecular_function//nucleoside phosphate binding//guanyl ribonucleotide binding//nucleoside binding//guanyl nucleotide binding//nucleotide binding//purine ribonucleoside triphosphate binding//binding//purine nucleoside binding/…
Novel00866	GO:0046483//GO:0034641//GO:1901361//GO:0071704//GO:1901360//GO:0006139//GO:0009057//GO:0008152//GO:0044238//GO:0044265//GO:0000956//GO:0016071//GO:0008150//GO:0044248//GO:0044270//GO:0034655//GO:0044260//GO:0090304//GO:0006807//GO:0006402//GO:1901575//GO:0006401//GO:0009987//GO:0019439//GO:0006725//GO:0016070//GO:0046700//GO:0000184//GO:0043170//GO:0044237//GO:0009056	heterocycle metabolic process//cellular nitrogen compound metabolic process//organic cyclic compound catabolic process//organic substance metabolic process//organic cyclic compound metabolic process//nucleobase-containing compound metabolic process//macromolecule catabolic process//metabolic process//primary metabolic process//cellular macromolecule catabolic process//nuclear-transcribed mRNA cat…	GO:0044424//GO:0005623//GO:0005575//GO:0044464//GO:0005737//GO:0005622	intracellular part//cell//cellular_component//cell part//cytoplasm//intracellular	GO:0017111//GO:0000166//GO:0005488//GO:0001883//GO:0008270//GO:0046914//GO:0003677//GO:0003676//GO:0005524//GO:0035639//GO:0004386//GO:0097367//GO:0032559//GO:0016818//GO:0032549//GO:0032555//GO:0043168//GO:0030554//GO:0036094//GO:0017076//GO:0043167//GO:0032553//GO:0043169//GO:0097159//GO:0032550//GO:1901363//GO:0016817//GO:0003674//GO:1901265//GO:0016787//GO:0001882//GO:0003824//GO:0016462//GO:…	nucleoside-triphosphatase activity//nucleotide binding//binding//purine nucleoside binding//zinc ion binding//transition metal ion binding//DNA binding//nucleic acid binding//ATP binding//purine ribonucleoside triphosphate binding//helicase activity//carbohydrate derivative binding//adenyl ribonucleotide binding//hydrolase activity, acting on acid anhydrides, in phosphorus-containing anhydrides//…
Novel00869	GO:0051704//GO:0009405//GO:0008150	multi-organism process//pathogenesis//biological_process	--	--	GO:0005515//GO:0003674//GO:0005488	protein binding//molecular_function//binding
Novel00871	--	--	--	--	GO:0016894//GO:0004521//GO:0004540//GO:0003676//GO:0005488//GO:0003723//GO:0016787//GO:0003674//GO:0003824//GO:0016788//GO:0033897//GO:0004519//GO:0097159//GO:0004518//GO:1901363//GO:0016892	endonuclease activity, active with either ribo- or deoxyribonucleic acids and producing 3'-phosphomonoesters//endoribonuclease activity//ribonuclease activity//nucleic acid binding//binding//RNA binding//hydrolase activity//molecular_function//catalytic activity//hydrolase activity, acting on ester bonds//ribonuclease T2 activity//endonuclease activity//organic cyclic compound binding//nuclease a…
Novel00872	GO:0009987//GO:0007154//GO:0044763//GO:0007165//GO:0051716//GO:0044699//GO:0050794//GO:0023052//GO:0050896//GO:0008150//GO:0044700//GO:0050789//GO:0065007	cellular process//cell communication//single-organism cellular process//signal transduction//cellular response to stimulus//single-organism process//regulation of cellular process//signaling//response to stimulus//biological_process//single organism signaling//regulation of biological process//biological regulation	GO:0031012//GO:0005576//GO:0005578//GO:0044421//GO:0005575	extracellular matrix//extracellular region//proteinaceous extracellular matrix//extracellular region part//cellular_component	GO:0005515//GO:0043167//GO:0043169//GO:0046872//GO:0003674//GO:0005488//GO:0005509	protein binding//ion binding//cation binding//metal ion binding//molecular_function//binding//calcium ion binding
Novel00873	--	--	GO:0043226//GO:0043231//GO:0005622//GO:0044444//GO:0044424//GO:0005623//GO:0043229//GO:0005739//GO:0043227//GO:0005575//GO:0044464//GO:0005737	organelle//intracellular membrane-bounded organelle//intracellular//cytoplasmic part//intracellular part//cell//intracellular organelle//mitochondrion//membrane-bounded organelle//cellular_component//cell part//cytoplasm	GO:0016655//GO:0003674//GO:0050136//GO:0003824//GO:0016491//GO:0003954//GO:0008137//GO:0016651	oxidoreductase activity, acting on NAD(P)H, quinone or similar compound as acceptor//molecular_function//NADH dehydrogenase (quinone) activity//catalytic activity//oxidoreductase activity//NADH dehydrogenase activity//NADH dehydrogenase (ubiquinone) activity//oxidoreductase activity, acting on NAD(P)H
Novel00874	GO:0044260//GO:0019538//GO:0006493//GO:0070085//GO:0008150//GO:0034645//GO:0044238//GO:0008152//GO:1901135//GO:0006464//GO:1901137//GO:0071704//GO:1901576//GO:0044710//GO:0009059//GO:0044723//GO:0043413//GO:0043412//GO:0036211//GO:0044237//GO:0009058//GO:0043170//GO:0009100//GO:0044267//GO:0044699//GO:0006486//GO:0044249//GO:0009987//GO:0005975//GO:0009101//GO:0044763	cellular macromolecule metabolic process//protein metabolic process//protein O-linked glycosylation//glycosylation//biological_process//cellular macromolecule biosynthetic process//primary metabolic process//metabolic process//carbohydrate derivative metabolic process//cellular protein modification process//carbohydrate derivative biosynthetic process//organic substance metabolic process//organic…	GO:0005575//GO:0016020	cellular_component//membrane	GO:0016740//GO:0016757//GO:0003824//GO:0003674//GO:0016758//GO:0000030	transferase activity//transferase activity, transferring glycosyl groups//catalytic activity//molecular_function//transferase activity, transferring hexosyl groups//mannosyltransferase activity
Novel00875	GO:0044419//GO:0007155//GO:0044650//GO:0019062//GO:0051704//GO:0016032//GO:0009987//GO:0022610//GO:0008150//GO:0044403//GO:0044406//GO:0044764//GO:0019058//GO:0009405	interspecies interaction between organisms//cell adhesion//adhesion of symbiont to host cell//virion attachment to host cell//multi-organism process//viral process//cellular process//biological adhesion//biological_process//symbiosis, encompassing mutualism through parasitism//adhesion of symbiont to host//multi-organism cellular process//viral life cycle//pathogenesis	--	--	--	--
Novel00877	GO:0010467//GO:0018130//GO:0006807//GO:0044249//GO:0009987//GO:1901362//GO:0016070//GO:0006725//GO:0044271//GO:0044237//GO:0006351//GO:0009058//GO:0043170//GO:0032774//GO:0046483//GO:0009059//GO:0097659//GO:0006139//GO:0071704//GO:1901360//GO:1901576//GO:0034641//GO:0034645//GO:0044238//GO:0008152//GO:0019438//GO:0090304//GO:0044260//GO:0008150//GO:0034654	gene expression//heterocycle biosynthetic process//nitrogen compound metabolic process//cellular biosynthetic process//cellular process//organic cyclic compound biosynthetic process//RNA metabolic process//cellular aromatic compound metabolic process//cellular nitrogen compound biosynthetic process//cellular metabolic process//transcription, DNA-templated//biosynthetic process//macromolecule meta…	--	--	--	--
Novel00883	GO:0090304//GO:0044260//GO:0008150//GO:0034654//GO:0044403//GO:0044238//GO:0008152//GO:0044033//GO:0019438//GO:0006139//GO:0071704//GO:1901360//GO:1901576//GO:0034641//GO:0046483//GO:0009059//GO:0019058//GO:0044764//GO:0044237//GO:0009058//GO:0043170//GO:0032774//GO:1901362//GO:0044419//GO:0016070//GO:0006725//GO:0044271//GO:0009987//GO:0044249//GO:0019083//GO:0016032//GO:0051704//GO:0010467//GO:…	nucleic acid metabolic process//cellular macromolecule metabolic process//biological_process//nucleobase-containing compound biosynthetic process//symbiosis, encompassing mutualism through parasitism//primary metabolic process//metabolic process//multi-organism metabolic process//aromatic compound biosynthetic process//nucleobase-containing compound metabolic process//organic substance metabolic …	--	--	GO:0016740//GO:0003899//GO:0016772//GO:0016779//GO:0003676//GO:0003677//GO:0005488//GO:0003824//GO:0034062//GO:0003674//GO:1901363//GO:0097159	transferase activity//DNA-directed RNA polymerase activity//transferase activity, transferring phosphorus-containing groups//nucleotidyltransferase activity//nucleic acid binding//DNA binding//binding//catalytic activity//RNA polymerase activity//molecular_function//heterocyclic compound binding//organic cyclic compound binding
Novel00884	--	--	GO:0016020//GO:0044425//GO:0005575//GO:0031224//GO:0016021	membrane//membrane part//cellular_component//intrinsic component of membrane//integral component of membrane	GO:0004175//GO:0004222//GO:0008233//GO:0000166//GO:0046914//GO:0008270//GO:0001883//GO:0005488//GO:0005509//GO:0005524//GO:0035639//GO:0097367//GO:0032559//GO:0032549//GO:0043168//GO:0032555//GO:0030554//GO:0036094//GO:0017076//GO:0008237//GO:0097159//GO:0043169//GO:0070011//GO:0043167//GO:0032553//GO:1901363//GO:0032550//GO:1901265//GO:0003674//GO:0016787//GO:0001882//GO:0003824//GO:0046872	endopeptidase activity//metalloendopeptidase activity//peptidase activity//nucleotide binding//transition metal ion binding//zinc ion binding//purine nucleoside binding//binding//calcium ion binding//ATP binding//purine ribonucleoside triphosphate binding//carbohydrate derivative binding//adenyl ribonucleotide binding//ribonucleoside binding//anion binding//purine ribonucleotide binding//adenyl n…
Novel00885	--	--	GO:0016020//GO:0005575//GO:0044425//GO:0016021//GO:0031224	membrane//cellular_component//membrane part//integral component of membrane//intrinsic component of membrane	--	--
Novel00888	GO:0008152//GO:0016310//GO:0044238//GO:0008150//GO:0044260//GO:0019538//GO:0036211//GO:0006796//GO:0043412//GO:0071704//GO:0006464//GO:0006793//GO:0044267//GO:0043170//GO:0044237//GO:0006468//GO:0009987	metabolic process//phosphorylation//primary metabolic process//biological_process//cellular macromolecule metabolic process//protein metabolic process//protein modification process//phosphate-containing compound metabolic process//macromolecule modification//organic substance metabolic process//cellular protein modification process//phosphorus metabolic process//cellular protein metabolic process…	--	--	GO:0097367//GO:0032559//GO:0032549//GO:0043168//GO:0032555//GO:0004674//GO:0016772//GO:0030554//GO:0036094//GO:0016740//GO:0000166//GO:0016301//GO:0001883//GO:0005488//GO:0005524//GO:0035639//GO:1901265//GO:0003674//GO:0001882//GO:0003824//GO:0016773//GO:0017076//GO:0004672//GO:0097159//GO:0043167//GO:0032553//GO:1901363//GO:0032550	carbohydrate derivative binding//adenyl ribonucleotide binding//ribonucleoside binding//anion binding//purine ribonucleotide binding//protein serine/threonine kinase activity//transferase activity, transferring phosphorus-containing groups//adenyl nucleotide binding//small molecule binding//transferase activity//nucleotide binding//kinase activity//purine nucleoside binding//binding//ATP binding/…
Novel00889	GO:0044699//GO:0006814//GO:0006812//GO:0048878//GO:0051179//GO:0055080//GO:0006810//GO:0044765//GO:0015672//GO:0030001//GO:0050801//GO:0065007//GO:1902578//GO:0006811//GO:0065008//GO:0098771//GO:0008150//GO:0006885//GO:0042592//GO:0055067//GO:0051234	single-organism process//sodium ion transport//cation transport//chemical homeostasis//localization//cation homeostasis//transport//single-organism transport//monovalent inorganic cation transport//metal ion transport//ion homeostasis//biological regulation//single-organism localization//ion transport//regulation of biological quality//inorganic ion homeostasis//biological_process//regulation of …	GO:0031224//GO:0016021//GO:0044425//GO:0005575//GO:0016020	intrinsic component of membrane//integral component of membrane//membrane part//cellular_component//membrane	--	--
Novel00890	--	--	--	--	GO:0046872//GO:0003674//GO:0043169//GO:0043167//GO:0046914//GO:0008270//GO:0005488	metal ion binding//molecular_function//cation binding//ion binding//transition metal ion binding//zinc ion binding//binding
Novel00893	--	--	GO:0031226//GO:0044459//GO:0031224//GO:0016021//GO:0005887//GO:0044425//GO:0044464//GO:0071944//GO:0005886//GO:0005575//GO:0005623//GO:0016020	intrinsic component of plasma membrane//plasma membrane part//intrinsic component of membrane//integral component of membrane//integral component of plasma membrane//membrane part//cell part//cell periphery//plasma membrane//cellular_component//cell//membrane	GO:0003674//GO:0005515//GO:0030234//GO:0098772//GO:0004866//GO:0061134//GO:0004857//GO:0030414//GO:0061135//GO:0004867//GO:0005488	molecular_function//protein binding//enzyme regulator activity//molecular function regulator//endopeptidase inhibitor activity//peptidase regulator activity//enzyme inhibitor activity//peptidase inhibitor activity//endopeptidase regulator activity//serine-type endopeptidase inhibitor activity//binding
Novel00894	GO:0043447//GO:0009058//GO:0044237//GO:0015948//GO:0043446//GO:0051179//GO:0044711//GO:0044699//GO:0045333//GO:0044249//GO:0009987//GO:0044765//GO:0044763//GO:0006810//GO:0008150//GO:0009061//GO:0008152//GO:0015980//GO:0055114//GO:0006811//GO:1902578//GO:1901576//GO:0051234//GO:0071704//GO:0006091//GO:0015975//GO:0015947//GO:0044710	alkane biosynthetic process//biosynthetic process//cellular metabolic process//methanogenesis//cellular alkane metabolic process//localization//single-organism biosynthetic process//single-organism process//cellular respiration//cellular biosynthetic process//cellular process//single-organism transport//single-organism cellular process//transport//biological_process//anaerobic respiration//metabo…	GO:0005575//GO:0016020	cellular_component//membrane	GO:0003824//GO:0005215//GO:0003674//GO:0016741//GO:0030269//GO:0042086//GO:0016740//GO:0008172//GO:0008168	catalytic activity//transporter activity//molecular_function//transferase activity, transferring one-carbon groups//tetrahydromethanopterin S-methyltransferase activity//5-methyl-5,6,7,8-tetrahydromethanopterin-dependent methyltransferase activity//transferase activity//S-methyltransferase activity//methyltransferase activity
Novel00898	GO:0042592//GO:0050794//GO:0050789//GO:0065007//GO:0065008//GO:0008150//GO:0044763//GO:0009987//GO:0044699//GO:0045454//GO:0019725	homeostatic process//regulation of cellular process//regulation of biological process//biological regulation//regulation of biological quality//biological_process//single-organism cellular process//cellular process//single-organism process//cell redox homeostasis//cellular homeostasis	--	--	GO:0009055//GO:0015035//GO:0015036//GO:0003674//GO:0016491//GO:0003824//GO:0016667	electron carrier activity//protein disulfide oxidoreductase activity//disulfide oxidoreductase activity//molecular_function//oxidoreductase activity//catalytic activity//oxidoreductase activity, acting on a sulfur group of donors
Novel00899	GO:0044763//GO:1902410//GO:0061640//GO:0051128//GO:0032955//GO:0051302//GO:0009987//GO:0032465//GO:0044699//GO:0010564//GO:1901891//GO:0000281//GO:0022607//GO:1902412//GO:0007049//GO:0016043//GO:0090529//GO:0044087//GO:0000278//GO:1903047//GO:0051726//GO:0022402//GO:0051301//GO:0050794//GO:0032506//GO:0007346//GO:0065007//GO:1903436//GO:0050789//GO:0071840//GO:0032954//GO:0044085//GO:0000910//GO:…	single-organism cellular process//mitotic cytokinetic process//cytoskeleton-dependent cytokinesis//regulation of cellular component organization//regulation of barrier septum assembly//regulation of cell division//cellular process//regulation of cytokinesis//single-organism process//regulation of cell cycle process//regulation of cell septum assembly//mitotic cytokinesis//cellular component assem…	--	--	--	--
Novel00900	GO:0008150//GO:0055114//GO:0008152//GO:0015980//GO:0006091//GO:0044710//GO:0044237//GO:0044699//GO:0045333//GO:0009987//GO:0044763	biological_process//oxidation-reduction process//metabolic process//energy derivation by oxidation of organic compounds//generation of precursor metabolites and energy//single-organism metabolic process//cellular metabolic process//single-organism process//cellular respiration//cellular process//single-organism cellular process	GO:0044464//GO:0005737//GO:0005575//GO:0043227//GO:0005739//GO:0043229//GO:0005623//GO:0005634//GO:0044424//GO:0044444//GO:0005622//GO:0043226//GO:0043231	cell part//cytoplasm//cellular_component//membrane-bounded organelle//mitochondrion//intracellular organelle//cell//nucleus//intracellular part//cytoplasmic part//intracellular//organelle//intracellular membrane-bounded organelle	--	--
Novel00905	GO:0008152//GO:0008150	metabolic process//biological_process	--	--	GO:0003674//GO:0003824	molecular_function//catalytic activity
Novel00906	GO:0043170//GO:0030168//GO:0009058//GO:0006351//GO:0044237//GO:0016043//GO:0044267//GO:0009889//GO:0032774//GO:0007596//GO:0070271//GO:0007155//GO:0065003//GO:0010468//GO:0006357//GO:0006725//GO:0016070//GO:0080090//GO:0031326//GO:0044699//GO:1901362//GO:0007599//GO:0007165//GO:0006461//GO:0044707//GO:0043933//GO:0034622//GO:0051179//GO:0032501//GO:0044271//GO:0050878//GO:0051716//GO:0010556//GO:…	macromolecule metabolic process//platelet activation//biosynthetic process//transcription, DNA-templated//cellular metabolic process//cellular component organization//cellular protein metabolic process//regulation of biosynthetic process//RNA biosynthetic process//blood coagulation//protein complex biogenesis//cell adhesion//macromolecular complex assembly//regulation of gene expression//regulati…	GO:0031514//GO:0005622//GO:0043234//GO:0005576//GO:0031974//GO:0016592//GO:0043226//GO:0005654//GO:0043231//GO:0005577//GO:0044423//GO:0070013//GO:0044464//GO:0044446//GO:0005575//GO:0005929//GO:0043227//GO:0044451//GO:0019031//GO:0036338//GO:0019028//GO:0019012//GO:0032991//GO:0044421//GO:0042995//GO:0016272//GO:0043229//GO:0043233//GO:0044428//GO:0044422//GO:0031981//GO:0005623//GO:0005634//GO:…	motile cilium//intracellular//protein complex//extracellular region//membrane-enclosed lumen//mediator complex//organelle//nucleoplasm//intracellular membrane-bounded organelle//fibrinogen complex//virion part//intracellular organelle lumen//cell part//intracellular organelle part//cellular_component//cilium//membrane-bounded organelle//nucleoplasm part//viral envelope//viral membrane//viral caps…	GO:0016788//GO:0051082//GO:0003824//GO:0060090//GO:0000989//GO:0004527//GO:0003674//GO:0016787//GO:0016895//GO:0004518//GO:0004529//GO:0001076//GO:0005515//GO:0030674//GO:0004536//GO:0016796//GO:0005102//GO:0003712//GO:0001104//GO:0005488//GO:0005198//GO:0000988//GO:0008855	hydrolase activity, acting on ester bonds//unfolded protein binding//catalytic activity//binding, bridging//transcription factor activity, transcription factor binding//exonuclease activity//molecular_function//hydrolase activity//exodeoxyribonuclease activity, producing 5'-phosphomonoesters//nuclease activity//exodeoxyribonuclease activity//transcription factor activity, RNA polymerase II transc…
Novel00907	--	--	--	--	GO:1901363//GO:0097159//GO:0003674//GO:0003676//GO:0005488//GO:0003723	heterocyclic compound binding//organic cyclic compound binding//molecular_function//nucleic acid binding//binding//RNA binding
Novel00918	GO:0044763//GO:0009152//GO:0009127//GO:0006810//GO:0006164//GO:0044765//GO:0006807//GO:1901293//GO:0018130//GO:0009156//GO:0009123//GO:1901564//GO:0019693//GO:0009987//GO:0044249//GO:0009167//GO:0006725//GO:0055085//GO:0006163//GO:0044699//GO:1901362//GO:0044711//GO:0090407//GO:1901566//GO:0046390//GO:0051179//GO:0044271//GO:0009260//GO:0009165//GO:0009259//GO:0019637//GO:0009058//GO:0044237//GO:…	single-organism cellular process//purine ribonucleotide biosynthetic process//purine nucleoside monophosphate biosynthetic process//transport//purine nucleotide biosynthetic process//single-organism transport//nitrogen compound metabolic process//nucleoside phosphate biosynthetic process//heterocycle biosynthetic process//ribonucleoside monophosphate biosynthetic process//nucleoside monophosphate…	GO:0031224//GO:0016021//GO:0016020//GO:0044425//GO:0005575	intrinsic component of membrane//integral component of membrane//membrane//membrane part//cellular_component	GO:0032553//GO:0043167//GO:0043169//GO:0097159//GO:0017076//GO:0032550//GO:1901363//GO:0003674//GO:1901265//GO:0046872//GO:0001882//GO:0003824//GO:0000166//GO:0035639//GO:0016879//GO:0016874//GO:0000287//GO:0005488//GO:0001883//GO:0005524//GO:0032549//GO:0032555//GO:0043168//GO:0097367//GO:0032559//GO:0036094//GO:0030554	ribonucleotide binding//ion binding//cation binding//organic cyclic compound binding//purine nucleotide binding//purine ribonucleoside binding//heterocyclic compound binding//molecular_function//nucleoside phosphate binding//metal ion binding//nucleoside binding//catalytic activity//nucleotide binding//purine ribonucleoside triphosphate binding//ligase activity, forming carbon-nitrogen bonds//lig…
Novel00921	--	--	--	--	GO:0003909//GO:0016886//GO:0003910//GO:0003824//GO:0003674//GO:0016874	DNA ligase activity//ligase activity, forming phosphoric ester bonds//DNA ligase (ATP) activity//catalytic activity//molecular_function//ligase activity
Novel00922	GO:0010467//GO:0070525//GO:0006807//GO:0006400//GO:0006396//GO:0009987//GO:0006399//GO:0016070//GO:0006725//GO:0043170//GO:0044237//GO:0046483//GO:0034470//GO:0008033//GO:0002949//GO:0034660//GO:0043412//GO:0006139//GO:0034641//GO:0071704//GO:1901360//GO:0008152//GO:0044238//GO:0009451//GO:0090304//GO:0044260//GO:0008150	gene expression//tRNA threonylcarbamoyladenosine metabolic process//nitrogen compound metabolic process//tRNA modification//RNA processing//cellular process//tRNA metabolic process//RNA metabolic process//cellular aromatic compound metabolic process//macromolecule metabolic process//cellular metabolic process//heterocycle metabolic process//ncRNA processing//tRNA processing//tRNA threonylcarbamoy…	--	--	GO:0097159//GO:0043167//GO:0032553//GO:0017076//GO:1901363//GO:0032550//GO:1901265//GO:0003674//GO:0016787//GO:0016817//GO:0016462//GO:0001882//GO:0003824//GO:0000166//GO:0017111//GO:0003724//GO:0035639//GO:0004386//GO:0001883//GO:0005488//GO:0003723//GO:0003676//GO:0005524//GO:0032549//GO:0016818//GO:0043168//GO:0032555//GO:0097367//GO:0032559//GO:0036094//GO:0030554	organic cyclic compound binding//ion binding//ribonucleotide binding//purine nucleotide binding//heterocyclic compound binding//purine ribonucleoside binding//nucleoside phosphate binding//molecular_function//hydrolase activity//hydrolase activity, acting on acid anhydrides//pyrophosphatase activity//nucleoside binding//catalytic activity//nucleotide binding//nucleoside-triphosphatase activity//R…
Novel00923	--	--	GO:0043231//GO:0031301//GO:0043226//GO:0012505//GO:0031224//GO:0005622//GO:0016021//GO:0031300//GO:0044424//GO:0005634//GO:0005623//GO:0019866//GO:0031090//GO:0016020//GO:0031967//GO:0044422//GO:0044428//GO:0043229//GO:0031965//GO:0044453//GO:0044425//GO:0005637//GO:0031229//GO:0005635//GO:0005639//GO:0043227//GO:0005575//GO:0031975//GO:0044446//GO:0044464	intracellular membrane-bounded organelle//integral component of organelle membrane//organelle//endomembrane system//intrinsic component of membrane//intracellular//integral component of membrane//intrinsic component of organelle membrane//intracellular part//nucleus//cell//organelle inner membrane//organelle membrane//membrane//organelle envelope//organelle part//nuclear part//intracellular organ…	--	--
Novel00925	GO:0044700//GO:0050789//GO:0065007//GO:0008150//GO:0007186//GO:0050896//GO:0050794//GO:0023052//GO:0051716//GO:0007165//GO:0044699//GO:0007218//GO:0007154//GO:0044763//GO:0009987	single organism signaling//regulation of biological process//biological regulation//biological_process//G-protein coupled receptor signaling pathway//response to stimulus//regulation of cellular process//signaling//cellular response to stimulus//signal transduction//single-organism process//neuropeptide signaling pathway//cell communication//single-organism cellular process//cellular process	GO:0005575//GO:0005576	cellular_component//extracellular region	--	--
Novel00936	--	--	GO:0005575//GO:0005576	cellular_component//extracellular region	--	--
Novel00938	--	--	GO:0005575//GO:0019031//GO:0036338//GO:0019012//GO:0044423	cellular_component//viral envelope//viral membrane//virion//virion part	--	--
Novel00939	--	--	GO:0044423//GO:0005575//GO:0036338//GO:0019031//GO:0019012	virion part//cellular_component//viral membrane//viral envelope//virion	--	--
Novel00949	GO:1902578//GO:0072657//GO:0071840//GO:0034613//GO:0006612//GO:0006886//GO:0006613//GO:0008150//GO:0044802//GO:0015031//GO:0006605//GO:0071702//GO:1902582//GO:0046907//GO:0045184//GO:0051234//GO:0070727//GO:0044699//GO:1902580//GO:0090150//GO:0051649//GO:0061024//GO:0051179//GO:0016043//GO:0006810//GO:0044763//GO:0033036//GO:0044765//GO:0009987//GO:0008104//GO:0051641	single-organism localization//protein localization to membrane//cellular component organization or biogenesis//cellular protein localization//protein targeting to membrane//intracellular protein transport//cotranslational protein targeting to membrane//biological_process//single-organism membrane organization//protein transport//protein targeting//organic substance transport//single-organism intr…	GO:0043227//GO:0044425//GO:0032991//GO:0005737//GO:0044446//GO:0005789//GO:0044464//GO:0005575//GO:0005623//GO:0071256//GO:0031090//GO:0044424//GO:0043229//GO:0005791//GO:0044432//GO:0042175//GO:0044422//GO:0016020//GO:0005783//GO:0030867//GO:0098796//GO:0012505//GO:0031224//GO:0043234//GO:0016021//GO:0044444//GO:0031300//GO:0005784//GO:0005622//GO:0098588//GO:0031227//GO:0030176//GO:0043231//GO:…	membrane-bounded organelle//membrane part//macromolecular complex//cytoplasm//intracellular organelle part//endoplasmic reticulum membrane//cell part//cellular_component//cell//translocon complex//organelle membrane//intracellular part//intracellular organelle//rough endoplasmic reticulum//endoplasmic reticulum part//nuclear outer membrane-endoplasmic reticulum membrane network//organelle part//m…	GO:0005488//GO:0046914//GO:0008270//GO:0003674//GO:0046872//GO:0043167//GO:0043169	binding//transition metal ion binding//zinc ion binding//molecular_function//metal ion binding//ion binding//cation binding
Novel00950	GO:0009987//GO:1901575//GO:0044257//GO:0032446//GO:0070647//GO:0009056//GO:0044237//GO:0043170//GO:0006508//GO:0044267//GO:0019941//GO:0030163//GO:0051603//GO:0006511//GO:0006464//GO:0071704//GO:0016567//GO:0043412//GO:0036211//GO:0019538//GO:0044260//GO:0044248//GO:0008150//GO:0044265//GO:0043632//GO:0044238//GO:0008152//GO:0009057	cellular process//organic substance catabolic process//cellular protein catabolic process//protein modification by small protein conjugation//protein modification by small protein conjugation or removal//catabolic process//cellular metabolic process//macromolecule metabolic process//proteolysis//cellular protein metabolic process//modification-dependent protein catabolic process//protein cataboli…	GO:1990234//GO:0005622//GO:1902494//GO:0043234//GO:0000151//GO:0005623//GO:0044424//GO:0044464//GO:0005575//GO:0032991	transferase complex//intracellular//catalytic complex//protein complex//ubiquitin ligase complex//cell//intracellular part//cell part//cellular_component//macromolecular complex	GO:0004842//GO:0061659//GO:0003824//GO:0019787//GO:0034450//GO:0003674//GO:0061630//GO:0016740	ubiquitin-protein transferase activity//ubiquitin-like protein ligase activity//catalytic activity//ubiquitin-like protein transferase activity//ubiquitin-ubiquitin ligase activity//molecular_function//ubiquitin protein ligase activity//transferase activity
Novel00955	GO:0008150//GO:0006886//GO:0006613//GO:0006612//GO:0034613//GO:0071840//GO:0072657//GO:1902578//GO:0051234//GO:0070727//GO:0046907//GO:0045184//GO:1902582//GO:0071702//GO:0006605//GO:0044802//GO:0015031//GO:0016043//GO:0051649//GO:0051179//GO:0061024//GO:0090150//GO:1902580//GO:0044699//GO:0051641//GO:0008104//GO:0009987//GO:0033036//GO:0044765//GO:0044763//GO:0006810	biological_process//intracellular protein transport//cotranslational protein targeting to membrane//protein targeting to membrane//cellular protein localization//cellular component organization or biogenesis//protein localization to membrane//single-organism localization//establishment of localization//cellular macromolecule localization//intracellular transport//establishment of protein localiza…	GO:0005575//GO:0044446//GO:0005789//GO:0044464//GO:0005737//GO:0032991//GO:0044425//GO:0043227//GO:0030867//GO:0005783//GO:0016020//GO:0042175//GO:0044422//GO:0005791//GO:0044432//GO:0043229//GO:0044424//GO:0071256//GO:0031090//GO:0005623//GO:0005622//GO:0005784//GO:0031300//GO:0044444//GO:0016021//GO:0012505//GO:0031224//GO:0043234//GO:0098796//GO:0031301//GO:0043226//GO:0043231//GO:0030176//GO:…	cellular_component//intracellular organelle part//endoplasmic reticulum membrane//cell part//cytoplasm//macromolecular complex//membrane part//membrane-bounded organelle//rough endoplasmic reticulum membrane//endoplasmic reticulum//membrane//nuclear outer membrane-endoplasmic reticulum membrane network//organelle part//rough endoplasmic reticulum//endoplasmic reticulum part//intracellular organel…	GO:0046914//GO:0008270//GO:0005488//GO:0046872//GO:0003674//GO:0043169//GO:0043167	transition metal ion binding//zinc ion binding//binding//metal ion binding//molecular_function//cation binding//ion binding
Novel00956	GO:0006139//GO:0034641//GO:1901576//GO:0071704//GO:1901360//GO:0009059//GO:0046483//GO:0097659//GO:0044260//GO:0090304//GO:0008150//GO:0034654//GO:0034645//GO:0019438//GO:0008152//GO:0044238//GO:0044249//GO:0009987//GO:0010467//GO:0006807//GO:0018130//GO:0043170//GO:0044237//GO:0006351//GO:0009058//GO:0032774//GO:0006725//GO:0016070//GO:1901362//GO:0044271	nucleobase-containing compound metabolic process//cellular nitrogen compound metabolic process//organic substance biosynthetic process//organic substance metabolic process//organic cyclic compound metabolic process//macromolecule biosynthetic process//heterocycle metabolic process//nucleic acid-templated transcription//cellular macromolecule metabolic process//nucleic acid metabolic process//biol…	--	--	GO:0005488//GO:0043167//GO:0043169//GO:0005515//GO:0046872//GO:0003674//GO:0046983	binding//ion binding//cation binding//protein binding//metal ion binding//molecular_function//protein dimerization activity
Novel00957	GO:0007155//GO:0009888//GO:0042246//GO:0048589//GO:0044699//GO:0042060//GO:0048856//GO:0006950//GO:0008150//GO:0022610//GO:0044767//GO:0031099//GO:0050896//GO:0040007//GO:0032502//GO:0009611	cell adhesion//tissue development//tissue regeneration//developmental growth//single-organism process//wound healing//anatomical structure development//response to stress//biological_process//biological adhesion//single-organism developmental process//regeneration//response to stimulus//growth//developmental process//response to wounding	GO:0016021//GO:0031224//GO:0005575//GO:0044425//GO:0016020	integral component of membrane//intrinsic component of membrane//cellular_component//membrane part//membrane	--	--
Novel00959	--	--	--	--	GO:0003674//GO:0046872//GO:0043169//GO:0043167//GO:0046914//GO:0008270//GO:0005488	molecular_function//metal ion binding//cation binding//ion binding//transition metal ion binding//zinc ion binding//binding
Novel00971	--	--	--	--	GO:0005488//GO:0003674//GO:0005515	binding//molecular_function//protein binding
Novel00972	GO:0044763//GO:0009987//GO:0044699//GO:0051179//GO:0040011//GO:0048870//GO:0051674//GO:0006928//GO:0008150	single-organism cellular process//cellular process//single-organism process//localization//locomotion//cell motility//localization of cell//movement of cell or subcellular component//biological_process	GO:0043226//GO:0031514//GO:0005623//GO:0042995//GO:0044464//GO:0005929//GO:0005575	organelle//motile cilium//cell//cell projection//cell part//cilium//cellular_component	--	--
Novel00974	--	--	--	--	GO:0003674//GO:0016787//GO:0016788//GO:0003824	molecular_function//hydrolase activity//hydrolase activity, acting on ester bonds//catalytic activity
Novel00975	GO:0044699//GO:0007165//GO:0051716//GO:0009987//GO:0007154//GO:0044763//GO:0008150//GO:0050789//GO:0065007//GO:0044700//GO:0050794//GO:0023052//GO:0050896//GO:0007186	single-organism process//signal transduction//cellular response to stimulus//cellular process//cell communication//single-organism cellular process//biological_process//regulation of biological process//biological regulation//single organism signaling//regulation of cellular process//signaling//response to stimulus//G-protein coupled receptor signaling pathway	--	--	GO:0003674//GO:0004872//GO:0004888//GO:0004930//GO:0060089//GO:0038023//GO:0004871	molecular_function//receptor activity//transmembrane signaling receptor activity//G-protein coupled receptor activity//molecular transducer activity//signaling receptor activity//signal transducer activity
Novel00976	GO:0008152//GO:0044238//GO:0031124//GO:0016071//GO:0008150//GO:0043631//GO:0044260//GO:0090304//GO:0046483//GO:0031123//GO:0034641//GO:0006378//GO:1901360//GO:0071704//GO:0006139//GO:0006725//GO:0016070//GO:0043170//GO:0044237//GO:0006807//GO:0006397//GO:0010467//GO:0006396//GO:0009987	metabolic process//primary metabolic process//mRNA 3'-end processing//mRNA metabolic process//biological_process//RNA polyadenylation//cellular macromolecule metabolic process//nucleic acid metabolic process//heterocycle metabolic process//RNA 3'-end processing//cellular nitrogen compound metabolic process//mRNA polyadenylation//organic cyclic compound metabolic process//organic substance metabol…	GO:0032991//GO:0043227//GO:0044451//GO:0005575//GO:0044464//GO:0044446//GO:0044424//GO:0031981//GO:0005623//GO:0005634//GO:0043233//GO:0044428//GO:0044422//GO:0043229//GO:0043234//GO:0031974//GO:0005622//GO:0005849//GO:0070013//GO:0043226//GO:0005654//GO:0043231	macromolecular complex//membrane-bounded organelle//nucleoplasm part//cellular_component//cell part//intracellular organelle part//intracellular part//nuclear lumen//cell//nucleus//organelle lumen//nuclear part//organelle part//intracellular organelle//protein complex//membrane-enclosed lumen//intracellular//mRNA cleavage factor complex//intracellular organelle lumen//organelle//nucleoplasm//intr…	GO:0003729//GO:0003723//GO:0005488//GO:0003676//GO:0003674//GO:0097159//GO:0044822//GO:1901363	mRNA binding//RNA binding//binding//nucleic acid binding//molecular_function//organic cyclic compound binding//poly(A) RNA binding//heterocyclic compound binding
Novel00982	GO:0071704//GO:0006464//GO:0006793//GO:0036211//GO:0043412//GO:0006796//GO:0008150//GO:0019538//GO:0044260//GO:0016310//GO:0008152//GO:0044238//GO:0009987//GO:0006468//GO:0044267//GO:0043170//GO:0044237	organic substance metabolic process//cellular protein modification process//phosphorus metabolic process//protein modification process//macromolecule modification//phosphate-containing compound metabolic process//biological_process//protein metabolic process//cellular macromolecule metabolic process//phosphorylation//metabolic process//primary metabolic process//cellular process//protein phosphor…	--	--	GO:0001883//GO:0005488//GO:0046914//GO:0008270//GO:0005524//GO:0035639//GO:0016301//GO:0000166//GO:0030554//GO:0036094//GO:0016740//GO:0097367//GO:0032559//GO:0032549//GO:0016772//GO:0043168//GO:0032555//GO:1901363//GO:0032550//GO:0017076//GO:0005515//GO:0004672//GO:0032553//GO:0043167//GO:0097159//GO:0043169//GO:0001882//GO:0003824//GO:0016773//GO:0046872//GO:0003674//GO:1901265	purine nucleoside binding//binding//transition metal ion binding//zinc ion binding//ATP binding//purine ribonucleoside triphosphate binding//kinase activity//nucleotide binding//adenyl nucleotide binding//small molecule binding//transferase activity//carbohydrate derivative binding//adenyl ribonucleotide binding//ribonucleoside binding//transferase activity, transferring phosphorus-containing gro…
Novel00984	GO:0050896//GO:0042221//GO:0008150//GO:0010038//GO:0010035	response to stimulus//response to chemical//biological_process//response to metal ion//response to inorganic substance	--	--	--	--
Novel00985	GO:0044237//GO:0043170//GO:0006725//GO:0009987//GO:0006259//GO:0006807//GO:0008150//GO:0044260//GO:0090304//GO:0015074//GO:0044238//GO:0008152//GO:0071704//GO:1901360//GO:0034641//GO:0006139//GO:0046483	cellular metabolic process//macromolecule metabolic process//cellular aromatic compound metabolic process//cellular process//DNA metabolic process//nitrogen compound metabolic process//biological_process//cellular macromolecule metabolic process//nucleic acid metabolic process//DNA integration//primary metabolic process//metabolic process//organic substance metabolic process//organic cyclic compo…	--	--	GO:0003824//GO:0016836//GO:0003674//GO:0016829//GO:0018822//GO:0016835	catalytic activity//hydro-lyase activity//molecular_function//lyase activity//nitrile hydratase activity//carbon-oxygen lyase activity
Novel00987	GO:0006807//GO:0006259//GO:0009987//GO:0006725//GO:0043170//GO:0044237//GO:0046483//GO:0006139//GO:0034641//GO:0071704//GO:1901360//GO:0008152//GO:0044238//GO:0015074//GO:0090304//GO:0044260//GO:0008150	nitrogen compound metabolic process//DNA metabolic process//cellular process//cellular aromatic compound metabolic process//macromolecule metabolic process//cellular metabolic process//heterocycle metabolic process//nucleobase-containing compound metabolic process//cellular nitrogen compound metabolic process//organic substance metabolic process//organic cyclic compound metabolic process//metabol…	--	--	--	--
Novel00990	--	--	--	--	GO:0016741//GO:0003824//GO:0003674//GO:0016740//GO:0008168	transferase activity, transferring one-carbon groups//catalytic activity//molecular_function//transferase activity//methyltransferase activity
Novel00992	--	--	GO:0005737//GO:0044464//GO:0005575//GO:0043227//GO:0043229//GO:0005783//GO:0005623//GO:0044424//GO:0044444//GO:0005622//GO:0012505//GO:0043231//GO:0043226	cytoplasm//cell part//cellular_component//membrane-bounded organelle//intracellular organelle//endoplasmic reticulum//cell//intracellular part//cytoplasmic part//intracellular//endomembrane system//intracellular membrane-bounded organelle//organelle	--	--
Novel00996	GO:0009058//GO:0044237//GO:0009110//GO:1901362//GO:0006812//GO:0044699//GO:0006725//GO:0044271//GO:1901566//GO:0009236//GO:0051179//GO:0044711//GO:0033013//GO:0030001//GO:0044249//GO:0009987//GO:1901564//GO:0006810//GO:0044763//GO:0009235//GO:0018130//GO:0006807//GO:0044765//GO:0008150//GO:0006811//GO:1902578//GO:0008152//GO:0006824//GO:0019438//GO:0042364//GO:0006766//GO:0072511//GO:0044283//GO:…	biosynthetic process//cellular metabolic process//vitamin biosynthetic process//organic cyclic compound biosynthetic process//cation transport//single-organism process//cellular aromatic compound metabolic process//cellular nitrogen compound biosynthetic process//organonitrogen compound biosynthetic process//cobalamin biosynthetic process//localization//single-organism biosynthetic process//tetra…	GO:0044464//GO:0071944//GO:0005575//GO:0005886//GO:0016020//GO:0005623	cell part//cell periphery//cellular_component//plasma membrane//membrane//cell	GO:0005215//GO:0003674//GO:0008324//GO:0022891//GO:0015075//GO:0022892//GO:0046873//GO:0046915//GO:0022857//GO:0022890//GO:0015087	transporter activity//molecular_function//cation transmembrane transporter activity//substrate-specific transmembrane transporter activity//ion transmembrane transporter activity//substrate-specific transporter activity//metal ion transmembrane transporter activity//transition metal ion transmembrane transporter activity//transmembrane transporter activity//inorganic cation transmembrane transpor…
Novel01001	--	--	--	--	GO:0043167//GO:0043169//GO:0003674//GO:0046872//GO:0005488//GO:0046914//GO:0008270	ion binding//cation binding//molecular_function//metal ion binding//binding//transition metal ion binding//zinc ion binding
Novel01016	--	--	GO:0044462//GO:0030313//GO:0031975//GO:0044464//GO:0005575//GO:0071944//GO:0019867//GO:0030312//GO:0009279//GO:0016020//GO:0005623	external encapsulating structure part//cell envelope//envelope//cell part//cellular_component//cell periphery//outer membrane//external encapsulating structure//cell outer membrane//membrane//cell	--	--
Novel01017	GO:0006725//GO:0044237//GO:0043170//GO:0006807//GO:0006259//GO:0009987//GO:0044238//GO:0008152//GO:0090304//GO:0044260//GO:0015074//GO:0008150//GO:0046483//GO:0006139//GO:1901360//GO:0071704//GO:0034641	cellular aromatic compound metabolic process//cellular metabolic process//macromolecule metabolic process//nitrogen compound metabolic process//DNA metabolic process//cellular process//primary metabolic process//metabolic process//nucleic acid metabolic process//cellular macromolecule metabolic process//DNA integration//biological_process//heterocycle metabolic process//nucleobase-containing comp…	--	--	--	--
Novel01018	GO:0044238//GO:0008152//GO:0019438//GO:0044033//GO:0034654//GO:0008150//GO:0044403//GO:0090304//GO:0044260//GO:0044764//GO:0019058//GO:0046483//GO:0009059//GO:1901360//GO:0071704//GO:1901576//GO:0034641//GO:0006139//GO:0044271//GO:1901362//GO:0044419//GO:0016070//GO:0006725//GO:0032774//GO:0009058//GO:0044237//GO:0043170//GO:0018130//GO:0019080//GO:0006807//GO:0010467//GO:0016032//GO:0051704//GO:…	primary metabolic process//metabolic process//aromatic compound biosynthetic process//multi-organism metabolic process//nucleobase-containing compound biosynthetic process//biological_process//symbiosis, encompassing mutualism through parasitism//nucleic acid metabolic process//cellular macromolecule metabolic process//multi-organism cellular process//viral life cycle//heterocycle metabolic proce…	--	--	GO:0016772//GO:0016779//GO:0016740//GO:0003899//GO:0003676//GO:0003677//GO:0005488//GO:0003674//GO:0003824//GO:0034062//GO:0097159//GO:1901363	transferase activity, transferring phosphorus-containing groups//nucleotidyltransferase activity//transferase activity//DNA-directed RNA polymerase activity//nucleic acid binding//DNA binding//binding//molecular_function//catalytic activity//RNA polymerase activity//organic cyclic compound binding//heterocyclic compound binding
Novel01022	GO:0009059//GO:0071704//GO:0034641//GO:1901576//GO:0034645//GO:0044238//GO:0008152//GO:0044260//GO:0019538//GO:0008150//GO:0006412//GO:0010467//GO:0006807//GO:0044249//GO:0009987//GO:1901564//GO:0006518//GO:0043043//GO:0044271//GO:0043604//GO:1901566//GO:0044237//GO:0009058//GO:0043170//GO:0043603//GO:0044267	macromolecule biosynthetic process//organic substance metabolic process//cellular nitrogen compound metabolic process//organic substance biosynthetic process//cellular macromolecule biosynthetic process//primary metabolic process//metabolic process//cellular macromolecule metabolic process//protein metabolic process//biological_process//translation//gene expression//nitrogen compound metabolic pr…	GO:0005623//GO:0030529//GO:0044424//GO:0043229//GO:0032991//GO:0005737//GO:0044464//GO:0005840//GO:0005575//GO:0043232//GO:0043228//GO:0043226//GO:0044444//GO:0005622	cell//ribonucleoprotein complex//intracellular part//intracellular organelle//macromolecular complex//cytoplasm//cell part//ribosome//cellular_component//intracellular non-membrane-bounded organelle//non-membrane-bounded organelle//organelle//cytoplasmic part//intracellular	GO:0005198//GO:0003735//GO:0003674	structural molecule activity//structural constituent of ribosome//molecular_function
Novel01024	GO:1902578//GO:0008150//GO:1902582//GO:0046907//GO:0048193//GO:0006890//GO:0051234//GO:0044699//GO:0051179//GO:0051649//GO:0006810//GO:0016192//GO:0044765//GO:0051641	single-organism localization//biological_process//single-organism intracellular transport//intracellular transport//Golgi vesicle transport//retrograde vesicle-mediated transport, Golgi to ER//establishment of localization//single-organism process//localization//establishment of localization in cell//transport//vesicle-mediated transport//single-organism transport//cellular localization	--	--	--	--
Novel01026	--	--	GO:0016020//GO:0005575	membrane//cellular_component	--	--
Novel01027	--	--	GO:0005575//GO:0016020	cellular_component//membrane	--	--
Novel01031	--	--	GO:0005575//GO:0016020	cellular_component//membrane	--	--
Novel01038	--	--	GO:0044425//GO:0005575//GO:0016020//GO:0031224//GO:0016021	membrane part//cellular_component//membrane//intrinsic component of membrane//integral component of membrane	--	--
Novel01039	GO:0005975//GO:0071704//GO:0008152//GO:0044238//GO:0008150	carbohydrate metabolic process//organic substance metabolic process//metabolic process//primary metabolic process//biological_process	--	--	GO:0003674//GO:0016787//GO:0003824//GO:0016798//GO:0004553	molecular_function//hydrolase activity//catalytic activity//hydrolase activity, acting on glycosyl bonds//hydrolase activity, hydrolyzing O-glycosyl compounds
Novel01040	--	--	GO:0005576//GO:0005575	extracellular region//cellular_component	GO:0003674//GO:0046872//GO:0005179//GO:0005515//GO:0043169//GO:0043167//GO:0005102//GO:0046914//GO:0008270//GO:0005488	molecular_function//metal ion binding//hormone activity//protein binding//cation binding//ion binding//receptor binding//transition metal ion binding//zinc ion binding//binding
Novel01045	GO:0006807//GO:0006412//GO:0010467//GO:0043043//GO:0006518//GO:1901564//GO:0044249//GO:0009987//GO:1901566//GO:0044271//GO:0043604//GO:0044267//GO:0043603//GO:0043170//GO:0009058//GO:0044237//GO:0036211//GO:0043412//GO:0009059//GO:0034641//GO:1901576//GO:0071704//GO:0006464//GO:0008152//GO:0044238//GO:0034645//GO:0008150//GO:0019538//GO:0044260	nitrogen compound metabolic process//translation//gene expression//peptide biosynthetic process//peptide metabolic process//organonitrogen compound metabolic process//cellular biosynthetic process//cellular process//organonitrogen compound biosynthetic process//cellular nitrogen compound biosynthetic process//amide biosynthetic process//cellular protein metabolic process//cellular amide metabolic…	GO:0043232//GO:0043226//GO:0043228//GO:0005622//GO:0044444//GO:0044424//GO:0030529//GO:0005623//GO:0043229//GO:0032991//GO:0005575//GO:0005840//GO:0044464//GO:0005737	intracellular non-membrane-bounded organelle//organelle//non-membrane-bounded organelle//intracellular//cytoplasmic part//intracellular part//ribonucleoprotein complex//cell//intracellular organelle//macromolecular complex//cellular_component//ribosome//cell part//cytoplasm	GO:0003735//GO:0043167//GO:0043169//GO:0016151//GO:0003674//GO:0046872//GO:0005488//GO:0046914//GO:0005198	structural constituent of ribosome//ion binding//cation binding//nickel cation binding//molecular_function//metal ion binding//binding//transition metal ion binding//structural molecule activity
Novel01048	--	--	GO:0005622//GO:0043231//GO:0043226//GO:0043227//GO:0044464//GO:0005575//GO:0005623//GO:0005634//GO:0044424//GO:0043229	intracellular//intracellular membrane-bounded organelle//organelle//membrane-bounded organelle//cell part//cellular_component//cell//nucleus//intracellular part//intracellular organelle	GO:0003674//GO:0097159//GO:1901363//GO:0003676//GO:0005488//GO:0003677	molecular_function//organic cyclic compound binding//heterocyclic compound binding//nucleic acid binding//binding//DNA binding
Novel01050	--	--	--	--	GO:0043168//GO:0005488//GO:0005509//GO:0005544//GO:0003674//GO:0008289//GO:0046872//GO:0043169//GO:0043167//GO:0005543	anion binding//binding//calcium ion binding//calcium-dependent phospholipid binding//molecular_function//lipid binding//metal ion binding//cation binding//ion binding//phospholipid binding
Novel01051	GO:0046483//GO:0034641//GO:0071704//GO:1901360//GO:0006139//GO:0008152//GO:0044238//GO:0008150//GO:0015074//GO:0044260//GO:0090304//GO:0006807//GO:0009987//GO:0006259//GO:0006725//GO:0043170//GO:0044237	heterocycle metabolic process//cellular nitrogen compound metabolic process//organic substance metabolic process//organic cyclic compound metabolic process//nucleobase-containing compound metabolic process//metabolic process//primary metabolic process//biological_process//DNA integration//cellular macromolecule metabolic process//nucleic acid metabolic process//nitrogen compound metabolic process…	--	--	--	--
Novel01060	GO:0009987//GO:0044249//GO:0005975//GO:0000271//GO:0044763//GO:0034637//GO:0044264//GO:0008610//GO:0043170//GO:0009058//GO:0044237//GO:0008653//GO:0044699//GO:0016051//GO:0044711//GO:1901137//GO:0005976//GO:1901135//GO:1901576//GO:0044255//GO:0071704//GO:0044723//GO:0009059//GO:0044710//GO:0044262//GO:0009103//GO:0033692//GO:0006629//GO:0044260//GO:0008150//GO:0034645//GO:1903509//GO:0008152//GO:…	cellular process//cellular biosynthetic process//carbohydrate metabolic process//polysaccharide biosynthetic process//single-organism cellular process//cellular carbohydrate biosynthetic process//cellular polysaccharide metabolic process//lipid biosynthetic process//macromolecule metabolic process//biosynthetic process//cellular metabolic process//lipopolysaccharide metabolic process//single-orga…	--	--	GO:0016854//GO:0016853//GO:0003824//GO:0003674//GO:0016857//GO:0003978	racemase and epimerase activity//isomerase activity//catalytic activity//molecular_function//racemase and epimerase activity, acting on carbohydrates and derivatives//UDP-glucose 4-epimerase activity
Novel01063	GO:0050896//GO:0008150//GO:0006955//GO:0002376	response to stimulus//biological_process//immune response//immune system process	GO:0005575//GO:0005576	cellular_component//extracellular region	GO:0005488//GO:0070851//GO:0005102//GO:0005126//GO:0005515//GO:0008083//GO:0005143//GO:0003674	binding//growth factor receptor binding//receptor binding//cytokine receptor binding//protein binding//growth factor activity//interleukin-12 receptor binding//molecular_function
Novel01071	GO:0008150//GO:0015074//GO:0008608//GO:1902589//GO:0090304//GO:0044260//GO:0008152//GO:0071840//GO:0044238//GO:0034641//GO:1901360//GO:0071704//GO:0006139//GO:0022402//GO:0034453//GO:0046483//GO:0043170//GO:0016043//GO:0044237//GO:0007049//GO:0007017//GO:0000226//GO:0006725//GO:0044699//GO:0006996//GO:0007010//GO:0098813//GO:0006259//GO:0009987//GO:0006807//GO:0044763//GO:0007059	biological_process//DNA integration//attachment of spindle microtubules to kinetochore//single-organism organelle organization//nucleic acid metabolic process//cellular macromolecule metabolic process//metabolic process//cellular component organization or biogenesis//primary metabolic process//cellular nitrogen compound metabolic process//organic cyclic compound metabolic process//organic substan…	GO:0005575//GO:0098687//GO:0044464//GO:0044446//GO:0032991//GO:0044454//GO:0043227//GO:0044428//GO:0043233//GO:0044422//GO:0000775//GO:0005876//GO:0043229//GO:0000779//GO:0044424//GO:0031981//GO:0005634//GO:0005623//GO:0005622//GO:0000778//GO:0015630//GO:0043234//GO:0005874//GO:0005694//GO:0042729//GO:0031974//GO:0000777//GO:0000794//GO:0005819//GO:0000942//GO:0000228//GO:0043226//GO:0043231//GO:…	cellular_component//chromosomal region//cell part//intracellular organelle part//macromolecular complex//nuclear chromosome part//membrane-bounded organelle//nuclear part//organelle lumen//organelle part//chromosome, centromeric region//spindle microtubule//intracellular organelle//condensed chromosome, centromeric region//intracellular part//nuclear lumen//nucleus//cell//intracellular//condensed…	GO:0008270//GO:0046914//GO:0005488//GO:0046872//GO:0003674//GO:0043169//GO:0043167	zinc ion binding//transition metal ion binding//binding//metal ion binding//molecular_function//cation binding//ion binding
Novel01072	--	--	--	--	GO:0016740//GO:0016746//GO:0003674//GO:0003824//GO:0016747	transferase activity//transferase activity, transferring acyl groups//molecular_function//catalytic activity//transferase activity, transferring acyl groups other than amino-acyl groups
Novel01073	GO:0009987//GO:0006259//GO:0006807//GO:0043170//GO:0044237//GO:0006725//GO:0034641//GO:0071704//GO:1901360//GO:0006139//GO:0046483//GO:0008150//GO:0015074//GO:0044260//GO:0090304//GO:0008152//GO:0044238	cellular process//DNA metabolic process//nitrogen compound metabolic process//macromolecule metabolic process//cellular metabolic process//cellular aromatic compound metabolic process//cellular nitrogen compound metabolic process//organic substance metabolic process//organic cyclic compound metabolic process//nucleobase-containing compound metabolic process//heterocycle metabolic process//biologi…	--	--	GO:1901363//GO:0097159//GO:0003674//GO:0005488//GO:0003677//GO:0003676	heterocyclic compound binding//organic cyclic compound binding//molecular_function//binding//DNA binding//nucleic acid binding
Novel01076	GO:0044238//GO:0008152//GO:0044260//GO:0090304//GO:0015074//GO:0008150//GO:0046483//GO:0006139//GO:1901360//GO:0071704//GO:0034641//GO:0006725//GO:0044237//GO:0043170//GO:0006807//GO:0009987//GO:0006259	primary metabolic process//metabolic process//cellular macromolecule metabolic process//nucleic acid metabolic process//DNA integration//biological_process//heterocycle metabolic process//nucleobase-containing compound metabolic process//organic cyclic compound metabolic process//organic substance metabolic process//cellular nitrogen compound metabolic process//cellular aromatic compound metaboli…	--	--	--	--
Novel01080	GO:0009081//GO:0008150//GO:0006082//GO:0016053//GO:0044238//GO:0008152//GO:0044283//GO:0046394//GO:0071704//GO:1901576//GO:0044710//GO:0009082//GO:0044281//GO:0009058//GO:0044237//GO:0044699//GO:0044711//GO:1901566//GO:0043436//GO:0009987//GO:0044249//GO:0008652//GO:1901564//GO:0006520//GO:0044763//GO:0006807//GO:0019752	branched-chain amino acid metabolic process//biological_process//organic acid metabolic process//organic acid biosynthetic process//primary metabolic process//metabolic process//small molecule biosynthetic process//carboxylic acid biosynthetic process//organic substance metabolic process//organic substance biosynthetic process//single-organism metabolic process//branched-chain amino acid biosynth…	--	--	GO:0005488//GO:0008270//GO:0046914//GO:0046872//GO:0003674//GO:0043167//GO:0043169//GO:0005515	binding//zinc ion binding//transition metal ion binding//metal ion binding//molecular_function//ion binding//cation binding//protein binding
Novel01081	--	--	--	--	GO:0035639//GO:0001883//GO:0005488//GO:0000166//GO:0036094//GO:0032549//GO:0043168//GO:0032555//GO:0097367//GO:1901363//GO:0032550//GO:0097159//GO:0032553//GO:0043167//GO:0017076//GO:0005525//GO:0032561//GO:0019001//GO:0001882//GO:1901265//GO:0003674	purine ribonucleoside triphosphate binding//purine nucleoside binding//binding//nucleotide binding//small molecule binding//ribonucleoside binding//anion binding//purine ribonucleotide binding//carbohydrate derivative binding//heterocyclic compound binding//purine ribonucleoside binding//organic cyclic compound binding//ribonucleotide binding//ion binding//purine nucleotide binding//GTP binding//…
Novel01082	GO:0009058//GO:0008152//GO:0008150	biosynthetic process//metabolic process//biological_process	--	--	GO:0003674//GO:0003824	molecular_function//catalytic activity
Novel01083	--	--	--	--	GO:0005515//GO:0003674//GO:0005488	protein binding//molecular_function//binding
Novel01084	GO:0071704//GO:0044710//GO:0008150//GO:0006629//GO:0008152//GO:0044238//GO:0044699	organic substance metabolic process//single-organism metabolic process//biological_process//lipid metabolic process//metabolic process//primary metabolic process//single-organism process	--	--	--	--
Novel01092	GO:0097659//GO:0009059//GO:0046483//GO:0019222//GO:0034641//GO:1901576//GO:0071704//GO:1901360//GO:0051252//GO:0019219//GO:0051171//GO:1903506//GO:0050794//GO:0006139//GO:0060255//GO:0019438//GO:2001141//GO:0008152//GO:0044238//GO:2000112//GO:0034645//GO:0050789//GO:0065007//GO:0006355//GO:0008150//GO:0034654//GO:0044260//GO:0090304//GO:0006807//GO:0018130//GO:0010467//GO:0031323//GO:0044249//GO:…	nucleic acid-templated transcription//macromolecule biosynthetic process//heterocycle metabolic process//regulation of metabolic process//cellular nitrogen compound metabolic process//organic substance biosynthetic process//organic substance metabolic process//organic cyclic compound metabolic process//regulation of RNA metabolic process//regulation of nucleobase-containing compound metabolic pro…	--	--	GO:0005488//GO:0003677//GO:0003676//GO:0003700//GO:0005515//GO:0001071//GO:0097159//GO:1901363//GO:0003674//GO:0046983	binding//DNA binding//nucleic acid binding//transcription factor activity, sequence-specific DNA binding//protein binding//nucleic acid binding transcription factor activity//organic cyclic compound binding//heterocyclic compound binding//molecular_function//protein dimerization activity
Novel01093	--	--	GO:0005575//GO:0019028//GO:0019012//GO:0016020//GO:0044423	cellular_component//viral capsid//virion//membrane//virion part	GO:0005198//GO:0003674	structural molecule activity//molecular_function
Novel01097	--	--	GO:0031224//GO:0016021//GO:0044425//GO:0005575//GO:0016020	intrinsic component of membrane//integral component of membrane//membrane part//cellular_component//membrane	--	--
Novel01098	GO:0044765//GO:0015672//GO:0006810//GO:0030001//GO:0051179//GO:0006814//GO:0006812//GO:0044699//GO:0051234//GO:1902578//GO:0006811//GO:0008150	single-organism transport//monovalent inorganic cation transport//transport//metal ion transport//localization//sodium ion transport//cation transport//single-organism process//establishment of localization//single-organism localization//ion transport//biological_process	GO:0016020//GO:0005575	membrane//cellular_component	GO:0005261//GO:0022892//GO:0022803//GO:0046873//GO:0015075//GO:0015267//GO:0015081//GO:0022891//GO:0015077//GO:0008324//GO:0003674//GO:0005216//GO:0022838//GO:0005272//GO:0005215//GO:0022890//GO:0022857	cation channel activity//substrate-specific transporter activity//passive transmembrane transporter activity//metal ion transmembrane transporter activity//ion transmembrane transporter activity//channel activity//sodium ion transmembrane transporter activity//substrate-specific transmembrane transporter activity//monovalent inorganic cation transmembrane transporter activity//cation transmembran…
Novel01099	--	--	GO:0005623//GO:0005634//GO:0044424//GO:0043229//GO:0043227//GO:0044464//GO:0005575//GO:0043231//GO:0043226//GO:0005622	cell//nucleus//intracellular part//intracellular organelle//membrane-bounded organelle//cell part//cellular_component//intracellular membrane-bounded organelle//organelle//intracellular	--	--
Novel01101	GO:0008152//GO:0044238//GO:0008150//GO:0019538//GO:0071704//GO:0043170//GO:0006508	metabolic process//primary metabolic process//biological_process//protein metabolic process//organic substance metabolic process//macromolecule metabolic process//proteolysis	--	--	GO:0004175//GO:0008233//GO:0003674//GO:0016787//GO:0004190//GO:0003824//GO:0070011//GO:0070001	endopeptidase activity//peptidase activity//molecular_function//hydrolase activity//aspartic-type endopeptidase activity//catalytic activity//peptidase activity, acting on L-amino acid peptides//aspartic-type peptidase activity
Novel01104	--	--	--	--	GO:0016817//GO:0016787//GO:0003674//GO:0003824	hydrolase activity, acting on acid anhydrides//hydrolase activity//molecular_function//catalytic activity
Novel01107	--	--	--	--	GO:0003824//GO:0003674//GO:0016787//GO:0016817	catalytic activity//molecular_function//hydrolase activity//hydrolase activity, acting on acid anhydrides
Novel01115	GO:0044271//GO:0016070//GO:0006725//GO:1901362//GO:0032774//GO:0043170//GO:0009058//GO:0044237//GO:0006351//GO:0006807//GO:0018130//GO:0010467//GO:0044249//GO:0009987//GO:0008152//GO:0019438//GO:0044238//GO:0034645//GO:0034654//GO:0008150//GO:0090304//GO:0044260//GO:0097659//GO:0046483//GO:0009059//GO:1901576//GO:0034641//GO:1901360//GO:0071704//GO:0006139	cellular nitrogen compound biosynthetic process//RNA metabolic process//cellular aromatic compound metabolic process//organic cyclic compound biosynthetic process//RNA biosynthetic process//macromolecule metabolic process//biosynthetic process//cellular metabolic process//transcription, DNA-templated//nitrogen compound metabolic process//heterocycle biosynthetic process//gene expression//cellular…	--	--	GO:0003674//GO:0034062//GO:0003824//GO:0097159//GO:1901363//GO:0016779//GO:0016772//GO:0003899//GO:0016740//GO:0003677//GO:0005488//GO:0003676	molecular_function//RNA polymerase activity//catalytic activity//organic cyclic compound binding//heterocyclic compound binding//nucleotidyltransferase activity//transferase activity, transferring phosphorus-containing groups//DNA-directed RNA polymerase activity//transferase activity//DNA binding//binding//nucleic acid binding
Novel01120	GO:0016237//GO:0009987//GO:0044763//GO:0007154//GO:0016043//GO:0009056//GO:0044237//GO:0051716//GO:0061024//GO:0007165//GO:0044699//GO:0006914//GO:0050896//GO:0023052//GO:1902534//GO:0050794//GO:0010324//GO:0044710//GO:0044802//GO:0044248//GO:0008150//GO:0015979//GO:0008152//GO:0071840//GO:0044700//GO:0065007//GO:0044712//GO:0050789	microautophagy//cellular process//single-organism cellular process//cell communication//cellular component organization//catabolic process//cellular metabolic process//cellular response to stimulus//membrane organization//signal transduction//single-organism process//autophagy//response to stimulus//signaling//single-organism membrane invagination//regulation of cellular process//membrane invagin…	GO:0043231//GO:0005774//GO:0043226//GO:0098588//GO:0044436//GO:0034357//GO:0009522//GO:0005622//GO:0044444//GO:0012505//GO:0043234//GO:0098805//GO:0098796//GO:0016020//GO:0044422//GO:0043229//GO:0044437//GO:0009579//GO:0044440//GO:0044424//GO:0005623//GO:0034448//GO:0031090//GO:0005773//GO:0005768//GO:0005575//GO:0009521//GO:0005737//GO:0044446//GO:0044464//GO:0044425//GO:0032991//GO:0043227	intracellular membrane-bounded organelle//vacuolar membrane//organelle//bounding membrane of organelle//thylakoid part//photosynthetic membrane//photosystem I//intracellular//cytoplasmic part//endomembrane system//protein complex//whole membrane//membrane protein complex//membrane//organelle part//intracellular organelle//vacuolar part//thylakoid//endosomal part//intracellular part//cell//EGO com…	--	--
Novel01122	GO:0034645//GO:0019438//GO:0008152//GO:0044238//GO:0044260//GO:0090304//GO:0034654//GO:0008150//GO:0009059//GO:0046483//GO:0097659//GO:0006139//GO:0034641//GO:1901576//GO:1901360//GO:0071704//GO:0006725//GO:0016070//GO:1901362//GO:0044271//GO:0043170//GO:0009058//GO:0044237//GO:0006351//GO:0032774//GO:0010467//GO:0006807//GO:0018130//GO:0044249//GO:0009987	cellular macromolecule biosynthetic process//aromatic compound biosynthetic process//metabolic process//primary metabolic process//cellular macromolecule metabolic process//nucleic acid metabolic process//nucleobase-containing compound biosynthetic process//biological_process//macromolecule biosynthetic process//heterocycle metabolic process//nucleic acid-templated transcription//nucleobase-conta…	--	--	GO:0032549//GO:0016779//GO:0016772//GO:0043168//GO:0032555//GO:0097367//GO:0032559//GO:0036094//GO:0016740//GO:0030554//GO:0000166//GO:0035639//GO:0003723//GO:0001883//GO:0005488//GO:0005524//GO:0003676//GO:0003674//GO:1901265//GO:0003968//GO:0001882//GO:0034062//GO:0003824//GO:0032553//GO:0043167//GO:0097159//GO:0017076//GO:1901363//GO:0032550	ribonucleoside binding//nucleotidyltransferase activity//transferase activity, transferring phosphorus-containing groups//anion binding//purine ribonucleotide binding//carbohydrate derivative binding//adenyl ribonucleotide binding//small molecule binding//transferase activity//adenyl nucleotide binding//nucleotide binding//purine ribonucleoside triphosphate binding//RNA binding//purine nucleoside…
Novel01130	--	--	GO:0043234//GO:0005622//GO:0008537//GO:0044424//GO:0005623//GO:0000502//GO:0032991//GO:0022624//GO:0005575//GO:0044464	protein complex//intracellular//proteasome activator complex//intracellular part//cell//proteasome complex//macromolecular complex//proteasome accessory complex//cellular_component//cell part	--	--
Novel01133	GO:0036211//GO:0043412//GO:0006464//GO:0009405//GO:0071704//GO:0008152//GO:0044238//GO:0019538//GO:0044260//GO:0008150//GO:0009987//GO:0051704//GO:0043170//GO:0044237//GO:0044267	protein modification process//macromolecule modification//cellular protein modification process//pathogenesis//organic substance metabolic process//metabolic process//primary metabolic process//protein metabolic process//cellular macromolecule metabolic process//biological_process//cellular process//multi-organism process//macromolecule metabolic process//cellular metabolic process//cellular prot…	GO:0005575//GO:0005576	cellular_component//extracellular region	--	--
Novel01135	--	--	--	--	GO:0005488//GO:0003674//GO:0005515	binding//molecular_function//protein binding
Novel01138	GO:0044249//GO:0009987//GO:0006807//GO:0018130//GO:0010467//GO:0032774//GO:0043170//GO:0009058//GO:0044237//GO:0006351//GO:0044271//GO:0016070//GO:0006725//GO:1901362//GO:1901576//GO:0034641//GO:1901360//GO:0071704//GO:0006139//GO:0097659//GO:0046483//GO:0009059//GO:0034654//GO:0008150//GO:0090304//GO:0044260//GO:0008152//GO:0019438//GO:0044238//GO:0034645	cellular biosynthetic process//cellular process//nitrogen compound metabolic process//heterocycle biosynthetic process//gene expression//RNA biosynthetic process//macromolecule metabolic process//biosynthetic process//cellular metabolic process//transcription, DNA-templated//cellular nitrogen compound biosynthetic process//RNA metabolic process//cellular aromatic compound metabolic process//organ…	GO:0043226//GO:0043231//GO:0005622//GO:0043229//GO:0044424//GO:0005634//GO:0005623//GO:0005575//GO:0044464//GO:0043227	organelle//intracellular membrane-bounded organelle//intracellular//intracellular organelle//intracellular part//nucleus//cell//cellular_component//cell part//membrane-bounded organelle	GO:0034062//GO:0003824//GO:0003674//GO:0003899//GO:0016740//GO:0016779//GO:0016772	RNA polymerase activity//catalytic activity//molecular_function//DNA-directed RNA polymerase activity//transferase activity//nucleotidyltransferase activity//transferase activity, transferring phosphorus-containing groups
Novel01144	GO:0006629//GO:0008150//GO:0008654//GO:0044238//GO:0008152//GO:0006793//GO:0044255//GO:0071704//GO:1901576//GO:0044710//GO:0006796//GO:0044237//GO:0009058//GO:0019637//GO:0044699//GO:0006644//GO:0090407//GO:0044711//GO:0044249//GO:0009987//GO:0044763//GO:0008610	lipid metabolic process//biological_process//phospholipid biosynthetic process//primary metabolic process//metabolic process//phosphorus metabolic process//cellular lipid metabolic process//organic substance metabolic process//organic substance biosynthetic process//single-organism metabolic process//phosphate-containing compound metabolic process//cellular metabolic process//biosynthetic process…	GO:0005575//GO:0016020	cellular_component//membrane	GO:0016740//GO:0016772//GO:0003824//GO:0016780//GO:0003674	transferase activity//transferase activity, transferring phosphorus-containing groups//catalytic activity//phosphotransferase activity, for other substituted phosphate groups//molecular_function
Novel01145	GO:0008150//GO:0006082//GO:0044238//GO:0008152//GO:0071704//GO:0044710//GO:0044281//GO:0044237//GO:0044699//GO:0009987//GO:0043436//GO:1901564//GO:0006520//GO:0044763//GO:0019752//GO:0006807	biological_process//organic acid metabolic process//primary metabolic process//metabolic process//organic substance metabolic process//single-organism metabolic process//small molecule metabolic process//cellular metabolic process//single-organism process//cellular process//oxoacid metabolic process//organonitrogen compound metabolic process//cellular amino acid metabolic process//single-organism…	--	--	GO:0016829//GO:0016841//GO:0016840//GO:0003824//GO:0003674//GO:0008851	lyase activity//ammonia-lyase activity//carbon-nitrogen lyase activity//catalytic activity//molecular_function//ethanolamine ammonia-lyase activity
Novel01146	--	--	--	--	GO:0032559//GO:0097367//GO:0043168//GO:0032555//GO:0032549//GO:0030554//GO:0036094//GO:0000166//GO:0005524//GO:0001883//GO:0005488//GO:0035639//GO:1901265//GO:0003674//GO:0001882//GO:0017076//GO:0097159//GO:0032553//GO:0043167//GO:1901363//GO:0032550	adenyl ribonucleotide binding//carbohydrate derivative binding//anion binding//purine ribonucleotide binding//ribonucleoside binding//adenyl nucleotide binding//small molecule binding//nucleotide binding//ATP binding//purine nucleoside binding//binding//purine ribonucleoside triphosphate binding//nucleoside phosphate binding//molecular_function//nucleoside binding//purine nucleotide binding//orga…
Novel01147	GO:0008150//GO:0015074//GO:0044260//GO:0090304//GO:0008152//GO:0044238//GO:0034641//GO:1901360//GO:0071704//GO:0006139//GO:0046483//GO:0043170//GO:0044237//GO:0006725//GO:0009987//GO:0006259//GO:0006807	biological_process//DNA integration//cellular macromolecule metabolic process//nucleic acid metabolic process//metabolic process//primary metabolic process//cellular nitrogen compound metabolic process//organic cyclic compound metabolic process//organic substance metabolic process//nucleobase-containing compound metabolic process//heterocycle metabolic process//macromolecule metabolic process//ce…	--	--	GO:0016829//GO:0018822//GO:0016835//GO:0003824//GO:0016836//GO:0003674	lyase activity//nitrile hydratase activity//carbon-oxygen lyase activity//catalytic activity//hydro-lyase activity//molecular_function
Novel01148	GO:0051234//GO:0008150//GO:1902578//GO:0009987//GO:0044765//GO:0044763//GO:0006810//GO:0051179//GO:0055085//GO:0044699	establishment of localization//biological_process//single-organism localization//cellular process//single-organism transport//single-organism cellular process//transport//localization//transmembrane transport//single-organism process	GO:0016020//GO:0044422//GO:0031967//GO:0043229//GO:0005739//GO:0031966//GO:0044429//GO:0031968//GO:0044424//GO:0031090//GO:0005623//GO:0005575//GO:0044464//GO:0031975//GO:0044446//GO:0005737//GO:0043227//GO:0019867//GO:0005740//GO:0043226//GO:0043231//GO:0098588//GO:0005622//GO:0044444//GO:0098805//GO:0005741	membrane//organelle part//organelle envelope//intracellular organelle//mitochondrion//mitochondrial membrane//mitochondrial part//organelle outer membrane//intracellular part//organelle membrane//cell//cellular_component//cell part//envelope//intracellular organelle part//cytoplasm//membrane-bounded organelle//outer membrane//mitochondrial envelope//organelle//intracellular membrane-bounded organ…	GO:0004386//GO:0017111//GO:0016818//GO:0003824//GO:0016462//GO:0016817//GO:0003674//GO:0016787	helicase activity//nucleoside-triphosphatase activity//hydrolase activity, acting on acid anhydrides, in phosphorus-containing anhydrides//catalytic activity//pyrophosphatase activity//hydrolase activity, acting on acid anhydrides//molecular_function//hydrolase activity
Novel01152	GO:0043604//GO:0044271//GO:1901566//GO:0043603//GO:0044267//GO:0044237//GO:0009058//GO:0043170//GO:0006807//GO:0010467//GO:0006412//GO:0006518//GO:0043043//GO:0009987//GO:0044249//GO:1901564//GO:0044238//GO:0008152//GO:0034645//GO:0008150//GO:0044260//GO:0019538//GO:0009059//GO:0071704//GO:1901576//GO:0034641	amide biosynthetic process//cellular nitrogen compound biosynthetic process//organonitrogen compound biosynthetic process//cellular amide metabolic process//cellular protein metabolic process//cellular metabolic process//biosynthetic process//macromolecule metabolic process//nitrogen compound metabolic process//gene expression//translation//peptide metabolic process//peptide biosynthetic process/…	GO:0005622//GO:0044444//GO:0043232//GO:0043226//GO:0043228//GO:0032991//GO:0005840//GO:0005575//GO:0005737//GO:0044464//GO:0044424//GO:0005623//GO:0030529//GO:0043229	intracellular//cytoplasmic part//intracellular non-membrane-bounded organelle//organelle//non-membrane-bounded organelle//macromolecular complex//ribosome//cellular_component//cytoplasm//cell part//intracellular part//cell//ribonucleoprotein complex//intracellular organelle	GO:0003674//GO:0003735//GO:0005198	molecular_function//structural constituent of ribosome//structural molecule activity
Novel01156	GO:0051179//GO:0006810//GO:0008150//GO:0051234	localization//transport//biological_process//establishment of localization	GO:0031224//GO:0016021//GO:0044425//GO:0005575//GO:0016020	intrinsic component of membrane//integral component of membrane//membrane part//cellular_component//membrane	GO:0003674//GO:1901265//GO:0016787//GO:0016817//GO:0016887//GO:0016462//GO:0005215//GO:0001882//GO:0003824//GO:0032553//GO:0043167//GO:0097159//GO:0017076//GO:0022804//GO:0015405//GO:0032550//GO:1901363//GO:0016818//GO:0032549//GO:0032555//GO:0043168//GO:0043492//GO:0022857//GO:0097367//GO:0032559//GO:0015399//GO:0036094//GO:0042626//GO:0030554//GO:0042623//GO:0000166//GO:0017111//GO:0035639//GO:…	molecular_function//nucleoside phosphate binding//hydrolase activity//hydrolase activity, acting on acid anhydrides//ATPase activity//pyrophosphatase activity//transporter activity//nucleoside binding//catalytic activity//ribonucleotide binding//ion binding//organic cyclic compound binding//purine nucleotide binding//active transmembrane transporter activity//P-P-bond-hydrolysis-driven transmembr…
Novel01159	--	--	--	--	GO:1901363//GO:0005515//GO:0097159//GO:0003674//GO:0046983//GO:0005488//GO:0003677//GO:0003676	heterocyclic compound binding//protein binding//organic cyclic compound binding//molecular_function//protein dimerization activity//binding//DNA binding//nucleic acid binding
Novel01160	GO:0008150//GO:0044700//GO:0065007//GO:0050789//GO:0007186//GO:0023052//GO:0050794//GO:0050896//GO:0035556//GO:0007165//GO:0051716//GO:0044699//GO:0007264//GO:0009987//GO:0044763//GO:0007154	biological_process//single organism signaling//biological regulation//regulation of biological process//G-protein coupled receptor signaling pathway//signaling//regulation of cellular process//response to stimulus//intracellular signal transduction//signal transduction//cellular response to stimulus//single-organism process//small GTPase mediated signal transduction//cellular process//single-orga…	--	--	GO:0030554//GO:0036094//GO:0031683//GO:0016740//GO:0097367//GO:0032559//GO:0032549//GO:0016818//GO:0043168//GO:0032555//GO:0016772//GO:0001883//GO:0005488//GO:0005524//GO:0004871//GO:0060089//GO:0044877//GO:0035639//GO:0003924//GO:0017111//GO:0000166//GO:0016301//GO:0019001//GO:0001882//GO:0003824//GO:0016887//GO:0032561//GO:0016462//GO:0016817//GO:1901265//GO:0003674//GO:0016787//GO:0032403//GO:…	adenyl nucleotide binding//small molecule binding//G-protein beta/gamma-subunit complex binding//transferase activity//carbohydrate derivative binding//adenyl ribonucleotide binding//ribonucleoside binding//hydrolase activity, acting on acid anhydrides, in phosphorus-containing anhydrides//anion binding//purine ribonucleotide binding//transferase activity, transferring phosphorus-containing group…
Novel01162	GO:0006807//GO:0010467//GO:0006396//GO:0009987//GO:0016070//GO:0006725//GO:0043170//GO:0044237//GO:0046483//GO:0034641//GO:1901360//GO:0071704//GO:0006139//GO:0008152//GO:0044238//GO:0008150//GO:0090304//GO:0044260	nitrogen compound metabolic process//gene expression//RNA processing//cellular process//RNA metabolic process//cellular aromatic compound metabolic process//macromolecule metabolic process//cellular metabolic process//heterocycle metabolic process//cellular nitrogen compound metabolic process//organic cyclic compound metabolic process//organic substance metabolic process//nucleobase-containing co…	--	--	GO:0097159//GO:1901363//GO:0003674//GO:0003824//GO:0003723//GO:0005488//GO:0003676//GO:0016779//GO:0016772//GO:0016740	organic cyclic compound binding//heterocyclic compound binding//molecular_function//catalytic activity//RNA binding//binding//nucleic acid binding//nucleotidyltransferase activity//transferase activity, transferring phosphorus-containing groups//transferase activity
Novel01163	GO:0006996//GO:0048285//GO:0009987//GO:0000280//GO:0044763//GO:0016043//GO:0007049//GO:0007067//GO:0044699//GO:0022402//GO:0000278//GO:1903047//GO:0008150//GO:1902589//GO:0071840	organelle organization//organelle fission//cellular process//nuclear division//single-organism cellular process//cellular component organization//cell cycle//mitotic nuclear division//single-organism process//cell cycle process//mitotic cell cycle//mitotic cell cycle process//biological_process//single-organism organelle organization//cellular component organization or biogenesis	GO:0005819//GO:0000942//GO:0000228//GO:0043226//GO:0043231//GO:0000793//GO:0043228//GO:0000776//GO:0000780//GO:0043232//GO:0000940//GO:0070013//GO:0005856//GO:0044430//GO:0044427//GO:0005622//GO:0000778//GO:0015630//GO:0043234//GO:0042729//GO:0005694//GO:0031974//GO:0000794//GO:0000777//GO:0044428//GO:0043233//GO:0016020//GO:0044422//GO:0000775//GO:0000779//GO:0043229//GO:0072686//GO:0044424//GO:…	spindle//condensed nuclear chromosome outer kinetochore//nuclear chromosome//organelle//intracellular membrane-bounded organelle//condensed chromosome//non-membrane-bounded organelle//kinetochore//condensed nuclear chromosome, centromeric region//intracellular non-membrane-bounded organelle//condensed chromosome outer kinetochore//intracellular organelle lumen//cytoskeleton//cytoskeletal part//ch…	--	--
Novel01166	--	--	--	--	GO:0003676//GO:0005488//GO:0003674//GO:0046872//GO:0097159//GO:0043169//GO:0043167//GO:1901363	nucleic acid binding//binding//molecular_function//metal ion binding//organic cyclic compound binding//cation binding//ion binding//heterocyclic compound binding
Novel01167	GO:0010648//GO:0009968//GO:0023057//GO:0010646//GO:0008150//GO:0044767//GO:0048585//GO:0065007//GO:0016055//GO:0050789//GO:0030111//GO:0044700//GO:0050896//GO:0032502//GO:0023052//GO:0050794//GO:0009966//GO:0030178//GO:0007166//GO:0048519//GO:0044699//GO:0051716//GO:0032501//GO:0044707//GO:0007165//GO:0048523//GO:0009987//GO:0048583//GO:0044763//GO:0007154//GO:0023051//GO:0007275	negative regulation of cell communication//negative regulation of signal transduction//negative regulation of signaling//regulation of cell communication//biological_process//single-organism developmental process//negative regulation of response to stimulus//biological regulation//Wnt signaling pathway//regulation of biological process//regulation of Wnt signaling pathway//single organism signali…	GO:0005575//GO:0005576	cellular_component//extracellular region	--	--
Novel01172	GO:0023052//GO:0050794//GO:0050896//GO:0032502//GO:0016055//GO:0065007//GO:0050789//GO:0044767//GO:0044700//GO:0008150//GO:0044763//GO:0007154//GO:0007275//GO:0009987//GO:0044699//GO:0007165//GO:0044707//GO:0051716//GO:0032501//GO:0007166	signaling//regulation of cellular process//response to stimulus//developmental process//Wnt signaling pathway//biological regulation//regulation of biological process//single-organism developmental process//single organism signaling//biological_process//single-organism cellular process//cell communication//multicellular organismal development//cellular process//single-organism process//signal tra…	GO:0005575//GO:0005576	cellular_component//extracellular region	GO:0005488//GO:0005102//GO:0005515//GO:0003674	binding//receptor binding//protein binding//molecular_function
Novel01176	GO:0009987//GO:0006996//GO:0016043//GO:0031412//GO:0008150//GO:0071840	cellular process//organelle organization//cellular component organization//gas vesicle organization//biological_process//cellular component organization or biogenesis	GO:0043228//GO:0043226//GO:0043232//GO:0005622//GO:0031411//GO:0043229//GO:0005623//GO:0044424//GO:0044464//GO:0005575	non-membrane-bounded organelle//organelle//intracellular non-membrane-bounded organelle//intracellular//gas vesicle//intracellular organelle//cell//intracellular part//cell part//cellular_component	--	--
Novel01177	--	--	GO:0005622//GO:0044444//GO:0043226//GO:0043231//GO:0005575//GO:0044464//GO:0005737//GO:0043227//GO:0005739//GO:0043229//GO:0044424//GO:0005623	intracellular//cytoplasmic part//organelle//intracellular membrane-bounded organelle//cellular_component//cell part//cytoplasm//membrane-bounded organelle//mitochondrion//intracellular organelle//intracellular part//cell	--	--
Novel01179	GO:0051234//GO:0072511//GO:0008150//GO:0070838//GO:0006811//GO:1902578//GO:0030001//GO:0006816//GO:0044765//GO:0006810//GO:0051179//GO:0044699//GO:0006812	establishment of localization//divalent inorganic cation transport//biological_process//divalent metal ion transport//ion transport//single-organism localization//metal ion transport//calcium ion transport//single-organism transport//transport//localization//single-organism process//cation transport	GO:0016020//GO:0005575	membrane//cellular_component	GO:0005246//GO:0042030//GO:0004857//GO:0098772//GO:0060589//GO:0030234//GO:0060590//GO:0016247//GO:0003674	calcium channel regulator activity//ATPase inhibitor activity//enzyme inhibitor activity//molecular function regulator//nucleoside-triphosphatase regulator activity//enzyme regulator activity//ATPase regulator activity//channel regulator activity//molecular_function
Novel01181	GO:0044763//GO:0009987//GO:0044699//GO:0051301//GO:0008150	single-organism cellular process//cellular process//single-organism process//cell division//biological_process	--	--	GO:0097159//GO:1901363//GO:0003674//GO:0003676//GO:0005488//GO:0003677	organic cyclic compound binding//heterocyclic compound binding//molecular_function//nucleic acid binding//binding//DNA binding
Novel01182	--	--	--	--	GO:0005515//GO:0003674//GO:0005488	protein binding//molecular_function//binding
Novel01183	--	--	--	--	GO:0003674//GO:0005515//GO:0005488	molecular_function//protein binding//binding
Novel01187	--	--	GO:0016020//GO:0005575	membrane//cellular_component	--	--
Novel01188	GO:0051704//GO:0009987//GO:0044765//GO:0071822//GO:0019835//GO:0006810//GO:0046931//GO:0065003//GO:0070271//GO:0035821//GO:0051715//GO:0016043//GO:0051179//GO:0043933//GO:0006461//GO:0022607//GO:0052331//GO:0006812//GO:0044699//GO:0044419//GO:0044364//GO:0044179//GO:0051234//GO:0009405//GO:0044764//GO:0001906//GO:0051801//GO:0051883//GO:0008150//GO:0044403//GO:0051818//GO:0051817//GO:0031640//GO:…	multi-organism process//cellular process//single-organism transport//protein complex subunit organization//cytolysis//transport//pore complex assembly//macromolecular complex assembly//protein complex biogenesis//modification of morphology or physiology of other organism//cytolysis in other organism//cellular component organization//localization//macromolecular complex subunit organization//prote…	GO:0016021//GO:0005576//GO:0031224//GO:0043234//GO:0046930//GO:0098796//GO:0016020//GO:0005575//GO:0032991//GO:0044425	integral component of membrane//extracellular region//intrinsic component of membrane//protein complex//pore complex//membrane protein complex//membrane//cellular_component//macromolecular complex//membrane part	GO:0022803//GO:0005515//GO:0015267//GO:0005215//GO:0003674//GO:0005488//GO:0022857	passive transmembrane transporter activity//protein binding//channel activity//transporter activity//molecular_function//binding//transmembrane transporter activity
Novel01190	--	--	GO:0005622//GO:0043226//GO:0043231//GO:0043227//GO:0044464//GO:0005575//GO:0005634//GO:0005623//GO:0044424//GO:0043229	intracellular//organelle//intracellular membrane-bounded organelle//membrane-bounded organelle//cell part//cellular_component//nucleus//cell//intracellular part//intracellular organelle	--	--
Novel01197	GO:0030154//GO:0044767//GO:0008150//GO:0048513//GO:0002062//GO:0009611//GO:0051216//GO:0031099//GO:0032502//GO:0061448//GO:0050896//GO:0040007//GO:0044707//GO:0032501//GO:0042246//GO:0035988//GO:0044699//GO:0048589//GO:0048869//GO:0008283//GO:0009888//GO:0007275//GO:0048731//GO:0044763//GO:0001501//GO:0042060//GO:0009987//GO:0006950//GO:0048856	cell differentiation//single-organism developmental process//biological_process//organ development//chondrocyte differentiation//response to wounding//cartilage development//regeneration//developmental process//connective tissue development//response to stimulus//growth//single-multicellular organism process//multicellular organismal process//tissue regeneration//chondrocyte proliferation//single…	GO:0043227//GO:0005575//GO:0044464//GO:0044424//GO:0005623//GO:0005634//GO:0043229//GO:0005622//GO:0043226//GO:0043231	membrane-bounded organelle//cellular_component//cell part//intracellular part//cell//nucleus//intracellular organelle//intracellular//organelle//intracellular membrane-bounded organelle	--	--
Novel01198	--	--	--	--	GO:0046872//GO:0003674//GO:0043167//GO:0043169//GO:0005509//GO:0005488	metal ion binding//molecular_function//ion binding//cation binding//calcium ion binding//binding
Novel01199	GO:0044767//GO:0008150//GO:0009653//GO:0009790//GO:0048598//GO:0032502//GO:0032501//GO:0044707//GO:0044699//GO:0007275//GO:0048856	single-organism developmental process//biological_process//anatomical structure morphogenesis//embryo development//embryonic morphogenesis//developmental process//multicellular organismal process//single-multicellular organism process//single-organism process//multicellular organismal development//anatomical structure development	GO:0032991//GO:0072669//GO:0005575//GO:0044464//GO:0044424//GO:0005623//GO:0016020//GO:0043234//GO:0005622	macromolecular complex//tRNA-splicing ligase complex//cellular_component//cell part//intracellular part//cell//membrane//protein complex//intracellular	--	--
Novel01204	GO:0051649//GO:0051179//GO:0044699//GO:0007155//GO:0044237//GO:0016192//GO:0044765//GO:0006810//GO:0051641//GO:0009987//GO:0008152//GO:0022610//GO:1902578//GO:0008150//GO:0051234//GO:0046907//GO:0048193//GO:1902582	establishment of localization in cell//localization//single-organism process//cell adhesion//cellular metabolic process//vesicle-mediated transport//single-organism transport//transport//cellular localization//cellular process//metabolic process//biological adhesion//single-organism localization//biological_process//establishment of localization//intracellular transport//Golgi vesicle transport//…	GO:0005575//GO:0016020	cellular_component//membrane	GO:0015631//GO:0019900//GO:0003674//GO:0004527//GO:0016895//GO:0016787//GO:0032403//GO:0051082//GO:0016788//GO:0003824//GO:0019901//GO:0005515//GO:0004529//GO:0004518//GO:0016796//GO:0008092//GO:0004536//GO:0008855//GO:0005488//GO:0044877//GO:0019899//GO:0008017	tubulin binding//kinase binding//molecular_function//exonuclease activity//exodeoxyribonuclease activity, producing 5'-phosphomonoesters//hydrolase activity//protein complex binding//unfolded protein binding//hydrolase activity, acting on ester bonds//catalytic activity//protein kinase binding//protein binding//exodeoxyribonuclease activity//nuclease activity//exonuclease activity, active with ei…
Novel01205	--	--	--	--	GO:0005488//GO:0003674//GO:0005515	binding//molecular_function//protein binding
Novel01206	GO:0044238//GO:0008152//GO:0044260//GO:0090304//GO:0015074//GO:0008150//GO:0046483//GO:0006139//GO:0071704//GO:1901360//GO:0034641//GO:0006725//GO:0044237//GO:0043170//GO:0006807//GO:0009987//GO:0006259	primary metabolic process//metabolic process//cellular macromolecule metabolic process//nucleic acid metabolic process//DNA integration//biological_process//heterocycle metabolic process//nucleobase-containing compound metabolic process//organic substance metabolic process//organic cyclic compound metabolic process//cellular nitrogen compound metabolic process//cellular aromatic compound metaboli…	--	--	--	--
Novel01207	--	--	GO:0043226//GO:0043231//GO:0044444//GO:0005622//GO:0005623//GO:0044424//GO:0043229//GO:0005739//GO:0043227//GO:0044464//GO:0005737//GO:0005575	organelle//intracellular membrane-bounded organelle//cytoplasmic part//intracellular//cell//intracellular part//intracellular organelle//mitochondrion//membrane-bounded organelle//cell part//cytoplasm//cellular_component	--	--
Novel01209	GO:0008150//GO:0044260//GO:0044238//GO:0009057//GO:0008152//GO:0071704//GO:0044036//GO:0010410//GO:0016052//GO:0005976//GO:0071554//GO:0044237//GO:0009056//GO:0043170//GO:0045493//GO:1901575//GO:0005975//GO:0009987//GO:0010383//GO:0000272//GO:0045491	biological_process//cellular macromolecule metabolic process//primary metabolic process//macromolecule catabolic process//metabolic process//organic substance metabolic process//cell wall macromolecule metabolic process//hemicellulose metabolic process//carbohydrate catabolic process//polysaccharide metabolic process//cell wall organization or biogenesis//cellular metabolic process//catabolic pro…	--	--	GO:0004553//GO:0016798//GO:0003824//GO:0016787//GO:0003674//GO:0046559	hydrolase activity, hydrolyzing O-glycosyl compounds//hydrolase activity, acting on glycosyl bonds//catalytic activity//hydrolase activity//molecular_function//alpha-glucuronidase activity
Novel01211	GO:0043248//GO:0044085//GO:0008150//GO:0043623//GO:0071840//GO:0009987//GO:0071822//GO:0016043//GO:0065003//GO:0070271//GO:0006461//GO:0043933//GO:0034622//GO:0022607	proteasome assembly//cellular component biogenesis//biological_process//cellular protein complex assembly//cellular component organization or biogenesis//cellular process//protein complex subunit organization//cellular component organization//macromolecular complex assembly//protein complex biogenesis//protein complex assembly//macromolecular complex subunit organization//cellular macromolecular …	--	--	--	--
Novel01213	GO:0008152//GO:0008150//GO:0015979//GO:0009987//GO:0044237	metabolic process//biological_process//photosynthesis//cellular process//cellular metabolic process	GO:0005623//GO:0044424//GO:0009523//GO:0009579//GO:0016020//GO:0009539//GO:0044425//GO:0032991//GO:0009521//GO:0044464//GO:0005575//GO:0044436//GO:0098796//GO:0043234//GO:0034357//GO:0005622	cell//intracellular part//photosystem II//thylakoid//membrane//photosystem II reaction center//membrane part//macromolecular complex//photosystem//cell part//cellular_component//thylakoid part//membrane protein complex//protein complex//photosynthetic membrane//intracellular	--	--
Novel01217	GO:0043170//GO:0044237//GO:0044267//GO:0018144//GO:0009987//GO:0019538//GO:0044260//GO:0008150//GO:0008152//GO:0044238//GO:0006464//GO:0071704//GO:0018143//GO:0036211//GO:0043412	macromolecule metabolic process//cellular metabolic process//cellular protein metabolic process//RNA-protein covalent cross-linking//cellular process//protein metabolic process//cellular macromolecule metabolic process//biological_process//metabolic process//primary metabolic process//cellular protein modification process//organic substance metabolic process//nucleic acid-protein covalent cross-l…	GO:0005575//GO:0019012	cellular_component//virion	GO:0008234//GO:0034062//GO:0003824//GO:1901265//GO:0003674//GO:0003968//GO:0016787//GO:1901363//GO:0097159//GO:0070011//GO:0036094//GO:0016740//GO:0016779//GO:0016772//GO:0005488//GO:0005198//GO:0008233//GO:0000166	cysteine-type peptidase activity//RNA polymerase activity//catalytic activity//nucleoside phosphate binding//molecular_function//RNA-directed RNA polymerase activity//hydrolase activity//heterocyclic compound binding//organic cyclic compound binding//peptidase activity, acting on L-amino acid peptides//small molecule binding//transferase activity//nucleotidyltransferase activity//transferase acti…
Novel01221	--	--	GO:0043226//GO:0043231//GO:0012505//GO:0005622//GO:0044444//GO:0044424//GO:0005623//GO:0005783//GO:0043229//GO:0043227//GO:0005575//GO:0044464//GO:0005737	organelle//intracellular membrane-bounded organelle//endomembrane system//intracellular//cytoplasmic part//intracellular part//cell//endoplasmic reticulum//intracellular organelle//membrane-bounded organelle//cellular_component//cell part//cytoplasm	--	--
Novel01233	GO:0044260//GO:0090304//GO:0015074//GO:0008150//GO:0044238//GO:0044700//GO:0008152//GO:0006139//GO:0023052//GO:0071704//GO:1901360//GO:0034641//GO:0007267//GO:0046483//GO:0044237//GO:0043170//GO:0044699//GO:0006725//GO:0009987//GO:0006259//GO:0007268//GO:0007154//GO:0044763//GO:0006807	cellular macromolecule metabolic process//nucleic acid metabolic process//DNA integration//biological_process//primary metabolic process//single organism signaling//metabolic process//nucleobase-containing compound metabolic process//signaling//organic substance metabolic process//organic cyclic compound metabolic process//cellular nitrogen compound metabolic process//cell-cell signaling//heteroc…	--	--	GO:0005102//GO:0030354//GO:0005488//GO:0003674//GO:0005515//GO:0005179	receptor binding//melanin-concentrating hormone activity//binding//molecular_function//protein binding//hormone activity
Novel01234	GO:0050789//GO:0065007//GO:0008152//GO:0044238//GO:0008219//GO:0043067//GO:0015074//GO:0044260//GO:0090304//GO:0008150//GO:0016265//GO:0046483//GO:0012501//GO:0006915//GO:0050794//GO:0006139//GO:0034641//GO:0071704//GO:1901360//GO:0006725//GO:0044699//GO:0042981//GO:0043170//GO:0044237//GO:0044763//GO:0006807//GO:0009987//GO:0006259//GO:0010941	regulation of biological process//biological regulation//metabolic process//primary metabolic process//cell death//regulation of programmed cell death//DNA integration//cellular macromolecule metabolic process//nucleic acid metabolic process//biological_process//death//heterocycle metabolic process//programmed cell death//apoptotic process//regulation of cellular process//nucleobase-containing co…	GO:0044425//GO:0005575//GO:0016020//GO:0031224//GO:0016021	membrane part//cellular_component//membrane//intrinsic component of membrane//integral component of membrane	GO:0005488//GO:0003674//GO:0005515	binding//molecular_function//protein binding
Novel01237	GO:0032502//GO:0030154//GO:0044767//GO:0008150//GO:0044763//GO:0009987//GO:0045444//GO:0044699//GO:0048869	developmental process//cell differentiation//single-organism developmental process//biological_process//single-organism cellular process//cellular process//fat cell differentiation//single-organism process//cellular developmental process	--	--	--	--
Novel01238	GO:0044267//GO:0043603//GO:0043170//GO:0009058//GO:0044237//GO:1901566//GO:0043604//GO:0044271//GO:0016070//GO:0006725//GO:0044699//GO:0043043//GO:0006399//GO:0006520//GO:0006518//GO:1901564//GO:0043038//GO:0043436//GO:0009987//GO:0044249//GO:0006807//GO:0019752//GO:0044763//GO:0010467//GO:0006412//GO:0008150//GO:0006418//GO:0043039//GO:0090304//GO:0019538//GO:0044260//GO:0008152//GO:0044238//GO:…	cellular protein metabolic process//cellular amide metabolic process//macromolecule metabolic process//biosynthetic process//cellular metabolic process//organonitrogen compound biosynthetic process//amide biosynthetic process//cellular nitrogen compound biosynthetic process//RNA metabolic process//cellular aromatic compound metabolic process//single-organism process//peptide biosynthetic process/…	--	--	GO:0001882//GO:0003824//GO:0004812//GO:1901265//GO:0003674//GO:0032550//GO:1901363//GO:0017076//GO:0097159//GO:0032553//GO:0043167//GO:0030554//GO:0016876//GO:0036094//GO:0097367//GO:0032559//GO:0032549//GO:0032555//GO:0043168//GO:0005488//GO:0001883//GO:0005524//GO:0016874//GO:0035639//GO:0016875//GO:0000166	nucleoside binding//catalytic activity//aminoacyl-tRNA ligase activity//nucleoside phosphate binding//molecular_function//purine ribonucleoside binding//heterocyclic compound binding//purine nucleotide binding//organic cyclic compound binding//ribonucleotide binding//ion binding//adenyl nucleotide binding//ligase activity, forming aminoacyl-tRNA and related compounds//small molecule binding//carb…
Novel01239	GO:1901576//GO:0034641//GO:0071704//GO:0009059//GO:0008150//GO:0019538//GO:0044260//GO:0008152//GO:0044238//GO:0034645//GO:0043043//GO:0006518//GO:1901564//GO:0009987//GO:0044249//GO:0006807//GO:0010467//GO:0006412//GO:0044267//GO:0043603//GO:0043170//GO:0009058//GO:0044237//GO:1901566//GO:0043604//GO:0044271	organic substance biosynthetic process//cellular nitrogen compound metabolic process//organic substance metabolic process//macromolecule biosynthetic process//biological_process//protein metabolic process//cellular macromolecule metabolic process//metabolic process//primary metabolic process//cellular macromolecule biosynthetic process//peptide biosynthetic process//peptide metabolic process//org…	GO:0031988//GO:0043229//GO:0031410//GO:0016023//GO:0044424//GO:0030529//GO:0005623//GO:0005575//GO:0005840//GO:0044464//GO:0030141//GO:0005737//GO:0032991//GO:0043227//GO:0043226//GO:0043231//GO:0043228//GO:0031982//GO:0097223//GO:0043232//GO:0001669//GO:0005622//GO:0044444//GO:0012505	membrane-bounded vesicle//intracellular organelle//cytoplasmic vesicle//cytoplasmic membrane-bounded vesicle//intracellular part//ribonucleoprotein complex//cell//cellular_component//ribosome//cell part//secretory granule//cytoplasm//macromolecular complex//membrane-bounded organelle//organelle//intracellular membrane-bounded organelle//non-membrane-bounded organelle//vesicle//sperm part//intrace…	GO:0005198//GO:0003735//GO:0003674	structural molecule activity//structural constituent of ribosome//molecular_function
Novel01240	GO:0044271//GO:0043604//GO:1901566//GO:0043603//GO:0044267//GO:0044237//GO:0009058//GO:0043170//GO:0006807//GO:0010467//GO:0006412//GO:0006518//GO:0043043//GO:0044249//GO:0009987//GO:1901564//GO:0044238//GO:0008152//GO:0034645//GO:0008150//GO:0044260//GO:0019538//GO:0009059//GO:0071704//GO:1901576//GO:0034641	cellular nitrogen compound biosynthetic process//amide biosynthetic process//organonitrogen compound biosynthetic process//cellular amide metabolic process//cellular protein metabolic process//cellular metabolic process//biosynthetic process//macromolecule metabolic process//nitrogen compound metabolic process//gene expression//translation//peptide metabolic process//peptide biosynthetic process/…	GO:0012505//GO:0043234//GO:0098796//GO:0005622//GO:0098800//GO:0044444//GO:0043232//GO:0044455//GO:0001669//GO:0043231//GO:0043226//GO:0097223//GO:0031982//GO:0043228//GO:0044425//GO:0032991//GO:0005743//GO:0098798//GO:0005740//GO:0043227//GO:0005840//GO:0005575//GO:0005737//GO:0031975//GO:0044446//GO:0044464//GO:0030141//GO:0016023//GO:0031410//GO:0044424//GO:0042720//GO:0044429//GO:0005623//GO:…	endomembrane system//protein complex//membrane protein complex//intracellular//inner mitochondrial membrane protein complex//cytoplasmic part//intracellular non-membrane-bounded organelle//mitochondrial membrane part//acrosomal vesicle//intracellular membrane-bounded organelle//organelle//sperm part//vesicle//non-membrane-bounded organelle//membrane part//macromolecular complex//mitochondrial inn…	GO:0003674//GO:0003735//GO:0005198	molecular_function//structural constituent of ribosome//structural molecule activity
Novel01247	GO:0007275//GO:0009791//GO:0009878//GO:0051704//GO:0048856//GO:0032501//GO:0044707//GO:0044419//GO:0044699//GO:0044111//GO:0009877//GO:0032502//GO:0044767//GO:0009886//GO:0009653//GO:0008150//GO:0044403	multicellular organismal development//post-embryonic development//nodule morphogenesis//multi-organism process//anatomical structure development//multicellular organismal process//single-multicellular organism process//interspecies interaction between organisms//single-organism process//development involved in symbiotic interaction//nodulation//developmental process//single-organism developmental…	--	--	GO:0005515//GO:0043169//GO:0043167//GO:0003674//GO:0046872//GO:0005488	protein binding//cation binding//ion binding//molecular_function//metal ion binding//binding
Novel01248	GO:0006807//GO:0006040//GO:0006030//GO:0006031//GO:1901564//GO:1901566//GO:0044711//GO:0044699//GO:0043170//GO:0009058//GO:0006022//GO:0009059//GO:0044710//GO:1901576//GO:0071704//GO:1901137//GO:0006023//GO:1901135//GO:1901073//GO:0008152//GO:1901071//GO:0008150//GO:0046349	nitrogen compound metabolic process//amino sugar metabolic process//chitin metabolic process//chitin biosynthetic process//organonitrogen compound metabolic process//organonitrogen compound biosynthetic process//single-organism biosynthetic process//single-organism process//macromolecule metabolic process//biosynthetic process//aminoglycan metabolic process//macromolecule biosynthetic process//si…	--	--	GO:0008194//GO:0016758//GO:0003674//GO:0003824//GO:0008375//GO:0004100//GO:0016757//GO:0016740	UDP-glycosyltransferase activity//transferase activity, transferring hexosyl groups//molecular_function//catalytic activity//acetylglucosaminyltransferase activity//chitin synthase activity//transferase activity, transferring glycosyl groups//transferase activity
Novel01253	GO:0044403//GO:0008150//GO:0009653//GO:0009886//GO:0044767//GO:0032502//GO:0009877//GO:0044111//GO:0044707//GO:0032501//GO:0044699//GO:0044419//GO:0051704//GO:0009878//GO:0048856//GO:0007275//GO:0009791	symbiosis, encompassing mutualism through parasitism//biological_process//anatomical structure morphogenesis//post-embryonic morphogenesis//single-organism developmental process//developmental process//nodulation//development involved in symbiotic interaction//single-multicellular organism process//multicellular organismal process//single-organism process//interspecies interaction between organis…	--	--	GO:0005488//GO:0046872//GO:0003674//GO:0043167//GO:0043169	binding//metal ion binding//molecular_function//ion binding//cation binding
Novel01254	--	--	GO:0012505//GO:0005622//GO:0044444//GO:0001669//GO:0043231//GO:0043226//GO:0097223//GO:0031982//GO:0043227//GO:0005575//GO:0005737//GO:0044464//GO:0030141//GO:0016023//GO:0031410//GO:0044424//GO:0005623//GO:0043229//GO:0031988	endomembrane system//intracellular//cytoplasmic part//acrosomal vesicle//intracellular membrane-bounded organelle//organelle//sperm part//vesicle//membrane-bounded organelle//cellular_component//cytoplasm//cell part//secretory granule//cytoplasmic membrane-bounded vesicle//cytoplasmic vesicle//intracellular part//cell//intracellular organelle//membrane-bounded vesicle	--	--
Novel01257	GO:0008150//GO:0042158//GO:0044260//GO:0006629//GO:0019538//GO:0008152//GO:0006664//GO:0045017//GO:0044238//GO:0034645//GO:0006643//GO:0008654//GO:1903509//GO:1901576//GO:0044255//GO:0071704//GO:1901137//GO:0006505//GO:0006464//GO:1901135//GO:0046488//GO:0006793//GO:0006506//GO:0036211//GO:0006796//GO:0043412//GO:0009059//GO:0046474//GO:0044710//GO:0009247//GO:0044267//GO:0006497//GO:0046467//GO:…	biological_process//lipoprotein biosynthetic process//cellular macromolecule metabolic process//lipid metabolic process//protein metabolic process//metabolic process//glycolipid metabolic process//glycerolipid biosynthetic process//primary metabolic process//cellular macromolecule biosynthetic process//membrane lipid metabolic process//phospholipid biosynthetic process//liposaccharide metabolic p…	GO:0005575//GO:0044446//GO:0044464//GO:0005789//GO:0005737//GO:0044425//GO:0043227//GO:0005783//GO:0016020//GO:0044422//GO:0042175//GO:0044432//GO:0043229//GO:0044424//GO:0031090//GO:0005623//GO:0005622//GO:0044444//GO:0016021//GO:0012505//GO:0031224//GO:0043226//GO:0043231//GO:0098588	cellular_component//intracellular organelle part//cell part//endoplasmic reticulum membrane//cytoplasm//membrane part//membrane-bounded organelle//endoplasmic reticulum//membrane//organelle part//nuclear outer membrane-endoplasmic reticulum membrane network//endoplasmic reticulum part//intracellular organelle//intracellular part//organelle membrane//cell//intracellular//cytoplasmic part//integral…	GO:0016740//GO:0016746//GO:0003824//GO:0003674	transferase activity//transferase activity, transferring acyl groups//catalytic activity//molecular_function
Novel01260	--	--	--	--	GO:0005488//GO:0003674//GO:0005515	binding//molecular_function//protein binding
Novel01264	GO:0043244//GO:0006139//GO:0006793//GO:0060255//GO:0046907//GO:0045184//GO:0019219//GO:0006464//GO:1903506//GO:0051171//GO:0050794//GO:0051234//GO:0051252//GO:0070727//GO:0071704//GO:1901360//GO:1901576//GO:0034641//GO:0019222//GO:0046483//GO:0009059//GO:0015031//GO:0006796//GO:0031555//GO:0043412//GO:0071702//GO:0097659//GO:0036211//GO:0090304//GO:0044260//GO:0031556//GO:0019538//GO:0034613//GO:…	regulation of protein complex disassembly//nucleobase-containing compound metabolic process//phosphorus metabolic process//regulation of macromolecule metabolic process//intracellular transport//establishment of protein localization//regulation of nucleobase-containing compound metabolic process//cellular protein modification process//regulation of nucleic acid-templated transcription//regulation…	GO:0043229//GO:0005791//GO:0005785//GO:0044432//GO:0016020//GO:0042175//GO:0044422//GO:0030867//GO:0005783//GO:0005623//GO:0031090//GO:0044424//GO:0005737//GO:0044446//GO:0005789//GO:0044464//GO:0005575//GO:0043227//GO:0044425//GO:0032991//GO:0043231//GO:0043226//GO:0098588//GO:0044444//GO:0005622//GO:0098796//GO:0012505//GO:0043234	intracellular organelle//rough endoplasmic reticulum//signal recognition particle receptor complex//endoplasmic reticulum part//membrane//nuclear outer membrane-endoplasmic reticulum membrane network//organelle part//rough endoplasmic reticulum membrane//endoplasmic reticulum//cell//organelle membrane//intracellular part//cytoplasm//intracellular organelle part//endoplasmic reticulum membrane//ce…	GO:0003924//GO:0044877//GO:0005047//GO:0035639//GO:0005524//GO:0001883//GO:0005488//GO:0000166//GO:0016301//GO:0017111//GO:0016740//GO:0036094//GO:0030554//GO:0043168//GO:0032555//GO:0016772//GO:0032549//GO:0016818//GO:0032559//GO:0097367//GO:0043021//GO:1901363//GO:0032550//GO:0097159//GO:0043167//GO:0032553//GO:0004672//GO:0005525//GO:0017076//GO:0016462//GO:0032561//GO:0016773//GO:0003824//GO:…	GTPase activity//macromolecular complex binding//signal recognition particle binding//purine ribonucleoside triphosphate binding//ATP binding//purine nucleoside binding//binding//nucleotide binding//kinase activity//nucleoside-triphosphatase activity//transferase activity//small molecule binding//adenyl nucleotide binding//anion binding//purine ribonucleotide binding//transferase activity, transf…
Novel01265	GO:0065007//GO:0050789//GO:0044700//GO:0008150//GO:0050896//GO:0023052//GO:0050794//GO:0044699//GO:0051716//GO:0007165//GO:0044763//GO:0007154//GO:0009987	biological regulation//regulation of biological process//single organism signaling//biological_process//response to stimulus//signaling//regulation of cellular process//single-organism process//cellular response to stimulus//signal transduction//single-organism cellular process//cell communication//cellular process	--	--	GO:0042578//GO:0004112//GO:0004114//GO:0016787//GO:0003674//GO:0008081//GO:0003824//GO:0016788	phosphoric ester hydrolase activity//cyclic-nucleotide phosphodiesterase activity//3',5'-cyclic-nucleotide phosphodiesterase activity//hydrolase activity//molecular_function//phosphoric diester hydrolase activity//catalytic activity//hydrolase activity, acting on ester bonds
Novel01267	--	--	--	--	GO:1901363//GO:0016866//GO:0043167//GO:0016853//GO:0097159//GO:0043169//GO:0003824//GO:0046872//GO:0003674//GO:0005488//GO:0046914//GO:0008270//GO:0003676//GO:0008767	heterocyclic compound binding//intramolecular transferase activity//ion binding//isomerase activity//organic cyclic compound binding//cation binding//catalytic activity//metal ion binding//molecular_function//binding//transition metal ion binding//zinc ion binding//nucleic acid binding//UDP-galactopyranose mutase activity
Novel01268	GO:0045444//GO:0006259//GO:0009987//GO:0006807//GO:0044763//GO:0044237//GO:0048869//GO:0043170//GO:0044699//GO:0006725//GO:0071704//GO:1901360//GO:0032196//GO:0034641//GO:0032502//GO:0006139//GO:0006313//GO:0044710//GO:0006310//GO:0046483//GO:0008150//GO:0090304//GO:0044260//GO:0044238//GO:0008152//GO:0044767//GO:0030154	fat cell differentiation//DNA metabolic process//cellular process//nitrogen compound metabolic process//single-organism cellular process//cellular metabolic process//cellular developmental process//macromolecule metabolic process//single-organism process//cellular aromatic compound metabolic process//organic substance metabolic process//organic cyclic compound metabolic process//transposition//ce…	GO:0043231//GO:0043226//GO:0005622//GO:0044444//GO:0043229//GO:0005739//GO:0044424//GO:0005623//GO:0005575//GO:0005737//GO:0044464//GO:0043227	intracellular membrane-bounded organelle//organelle//intracellular//cytoplasmic part//intracellular organelle//mitochondrion//intracellular part//cell//cellular_component//cytoplasm//cell part//membrane-bounded organelle	GO:0003824//GO:0003674//GO:0004803	catalytic activity//molecular_function//transposase activity
Novel01274	GO:0009987//GO:0006259//GO:0006807//GO:0044237//GO:0043170//GO:0006725//GO:0006139//GO:1901360//GO:0071704//GO:0034641//GO:0046483//GO:0044260//GO:0090304//GO:0015074//GO:0008150//GO:0044238//GO:0008152	cellular process//DNA metabolic process//nitrogen compound metabolic process//cellular metabolic process//macromolecule metabolic process//cellular aromatic compound metabolic process//nucleobase-containing compound metabolic process//organic cyclic compound metabolic process//organic substance metabolic process//cellular nitrogen compound metabolic process//heterocycle metabolic process//cellula…	--	--	GO:1901363//GO:0097159//GO:0003674//GO:0003676//GO:0005488//GO:0003677	heterocyclic compound binding//organic cyclic compound binding//molecular_function//nucleic acid binding//binding//DNA binding
Novel01282	GO:0046483//GO:0034641//GO:0071704//GO:1901360//GO:0006139//GO:0008152//GO:0044238//GO:0008150//GO:0015074//GO:0090304//GO:0044260//GO:0006807//GO:0006259//GO:0009987//GO:0006725//GO:0043170//GO:0044237	heterocycle metabolic process//cellular nitrogen compound metabolic process//organic substance metabolic process//organic cyclic compound metabolic process//nucleobase-containing compound metabolic process//metabolic process//primary metabolic process//biological_process//DNA integration//nucleic acid metabolic process//cellular macromolecule metabolic process//nitrogen compound metabolic process…	--	--	GO:0016835//GO:0016829//GO:0018822//GO:0003674//GO:0003824//GO:0016836	carbon-oxygen lyase activity//lyase activity//nitrile hydratase activity//molecular_function//catalytic activity//hydro-lyase activity
Novel01283	GO:0043170//GO:0044237//GO:0006725//GO:0006259//GO:0009987//GO:0006807//GO:0008150//GO:0015074//GO:0090304//GO:0044260//GO:0008152//GO:0044238//GO:0034641//GO:1901360//GO:0071704//GO:0006139//GO:0046483	macromolecule metabolic process//cellular metabolic process//cellular aromatic compound metabolic process//DNA metabolic process//cellular process//nitrogen compound metabolic process//biological_process//DNA integration//nucleic acid metabolic process//cellular macromolecule metabolic process//metabolic process//primary metabolic process//cellular nitrogen compound metabolic process//organic cyc…	--	--	GO:0003824//GO:0016836//GO:0003674//GO:0016829//GO:0018822//GO:0016835	catalytic activity//hydro-lyase activity//molecular_function//lyase activity//nitrile hydratase activity//carbon-oxygen lyase activity
Novel01291	--	--	GO:0005622//GO:0043234//GO:0005576//GO:0031974//GO:1902494//GO:1902493//GO:0005654//GO:0043226//GO:0043231//GO:1990234//GO:0031248//GO:0070461//GO:0070013//GO:0005575//GO:0044464//GO:0044446//GO:0000124//GO:0032991//GO:0044451//GO:0043227//GO:0044428//GO:0043233//GO:0044422//GO:0043229//GO:0044424//GO:0031981//GO:0005634//GO:0000123//GO:0005623	intracellular//protein complex//extracellular region//membrane-enclosed lumen//catalytic complex//acetyltransferase complex//nucleoplasm//organelle//intracellular membrane-bounded organelle//transferase complex//protein acetyltransferase complex//SAGA-type complex//intracellular organelle lumen//cellular_component//cell part//intracellular organelle part//SAGA complex//macromolecular complex//nuc…	GO:0000989//GO:0003674//GO:0003712//GO:0000988	transcription factor activity, transcription factor binding//molecular_function//transcription cofactor activity//transcription factor activity, protein binding
Novel01293	GO:0019835//GO:0009987//GO:0051704//GO:0008150//GO:0009405	cytolysis//cellular process//multi-organism process//biological_process//pathogenesis	GO:0019867//GO:0005575//GO:0016020	outer membrane//cellular_component//membrane	--	--
Novel01294	--	--	GO:0016020//GO:0005575	membrane//cellular_component	--	--
Novel01295	GO:1901360//GO:0071704//GO:0051252//GO:0034641//GO:1901576//GO:0006139//GO:0060255//GO:0051171//GO:1903506//GO:0050794//GO:0019219//GO:0097659//GO:0019222//GO:0009059//GO:0046483//GO:0034654//GO:0008150//GO:0044260//GO:0090304//GO:2000112//GO:0044238//GO:0019438//GO:0008152//GO:2001141//GO:0006355//GO:0034645//GO:0050789//GO:0065007//GO:0044249//GO:0009987//GO:0031323//GO:0018130//GO:0006807//GO:…	organic cyclic compound metabolic process//organic substance metabolic process//regulation of RNA metabolic process//cellular nitrogen compound metabolic process//organic substance biosynthetic process//nucleobase-containing compound metabolic process//regulation of macromolecule metabolic process//regulation of nitrogen compound metabolic process//regulation of nucleic acid-templated transcripti…	GO:0043229//GO:0044424//GO:0005623//GO:0005634//GO:0005575//GO:0044464//GO:0043227//GO:0043231//GO:0043226//GO:0005622	intracellular organelle//intracellular part//cell//nucleus//cellular_component//cell part//membrane-bounded organelle//intracellular membrane-bounded organelle//organelle//intracellular	GO:0005524//GO:0001883//GO:0005488//GO:0046914//GO:0008270//GO:0035639//GO:0017111//GO:0000166//GO:0030554//GO:0036094//GO:0032559//GO:0097367//GO:0003700//GO:0043168//GO:0032555//GO:0032549//GO:0016818//GO:1901363//GO:0032550//GO:0001071//GO:0017076//GO:0032553//GO:0043167//GO:0097159//GO:0043169//GO:0003824//GO:0001882//GO:0016462//GO:0046872//GO:0016887//GO:0016817//GO:0016787//GO:0003674//GO:…	ATP binding//purine nucleoside binding//binding//transition metal ion binding//zinc ion binding//purine ribonucleoside triphosphate binding//nucleoside-triphosphatase activity//nucleotide binding//adenyl nucleotide binding//small molecule binding//adenyl ribonucleotide binding//carbohydrate derivative binding//transcription factor activity, sequence-specific DNA binding//anion binding//purine rib…
Novel01297	GO:0071704//GO:1901360//GO:1901576//GO:0034641//GO:0006139//GO:0034660//GO:0044710//GO:0044281//GO:0046483//GO:0009059//GO:0006418//GO:0008150//GO:0090304//GO:0044260//GO:0019538//GO:0043039//GO:0044238//GO:0008152//GO:0006082//GO:0034645//GO:0006520//GO:0006518//GO:0006399//GO:0043043//GO:0009987//GO:0044249//GO:0043436//GO:1901564//GO:0043038//GO:0019752//GO:0006807//GO:0010467//GO:0006412//GO:…	organic substance metabolic process//organic cyclic compound metabolic process//organic substance biosynthetic process//cellular nitrogen compound metabolic process//nucleobase-containing compound metabolic process//ncRNA metabolic process//single-organism metabolic process//small molecule metabolic process//heterocycle metabolic process//macromolecule biosynthetic process//tRNA aminoacylation fo…	--	--	GO:0005524//GO:0005488//GO:0001883//GO:0016874//GO:0035639//GO:0016875//GO:0000166//GO:0016876//GO:0030554//GO:0036094//GO:0032559//GO:0097367//GO:0032555//GO:0043168//GO:0032549//GO:0032550//GO:1901363//GO:0017076//GO:0097159//GO:0043167//GO:0032553//GO:0003824//GO:0001882//GO:0004812//GO:1901265//GO:0003674	ATP binding//binding//purine nucleoside binding//ligase activity//purine ribonucleoside triphosphate binding//ligase activity, forming carbon-oxygen bonds//nucleotide binding//ligase activity, forming aminoacyl-tRNA and related compounds//adenyl nucleotide binding//small molecule binding//adenyl ribonucleotide binding//carbohydrate derivative binding//purine ribonucleotide binding//anion binding/…
Novel01300	GO:0008152//GO:0044238//GO:0019538//GO:0008150//GO:0071704//GO:0006508//GO:0043170	metabolic process//primary metabolic process//protein metabolic process//biological_process//organic substance metabolic process//proteolysis//macromolecule metabolic process	--	--	GO:0004222//GO:0008233//GO:0004175//GO:0003674//GO:0016787//GO:0003824//GO:0070011//GO:0008237	metalloendopeptidase activity//peptidase activity//endopeptidase activity//molecular_function//hydrolase activity//catalytic activity//peptidase activity, acting on L-amino acid peptides//metallopeptidase activity
Novel01306	GO:0005975//GO:0071704//GO:0008150//GO:0044238//GO:0008152	carbohydrate metabolic process//organic substance metabolic process//biological_process//primary metabolic process//metabolic process	--	--	GO:0003824//GO:0016830//GO:0003674//GO:0016832//GO:0016829	catalytic activity//carbon-carbon lyase activity//molecular_function//aldehyde-lyase activity//lyase activity
Novel01313	GO:0006807//GO:0010467//GO:0006397//GO:0009987//GO:0006396//GO:0006725//GO:0016070//GO:0044237//GO:0043170//GO:0046483//GO:0071704//GO:1901360//GO:0034641//GO:0006139//GO:0044238//GO:0008152//GO:0008150//GO:0016071//GO:0044260//GO:0090304	nitrogen compound metabolic process//gene expression//mRNA processing//cellular process//RNA processing//cellular aromatic compound metabolic process//RNA metabolic process//cellular metabolic process//macromolecule metabolic process//heterocycle metabolic process//organic substance metabolic process//organic cyclic compound metabolic process//cellular nitrogen compound metabolic process//nucleob…	--	--	GO:0016787//GO:0003674//GO:0003824//GO:0016788	hydrolase activity//molecular_function//catalytic activity//hydrolase activity, acting on ester bonds
Novel01315	GO:0006950//GO:0044707//GO:0002532//GO:0032501//GO:0044699//GO:0050896//GO:0008150//GO:0006954//GO:0006952	response to stress//single-multicellular organism process//production of molecular mediator involved in inflammatory response//multicellular organismal process//single-organism process//response to stimulus//biological_process//inflammatory response//defense response	GO:0031224//GO:0016021//GO:0016020//GO:0044425//GO:0005575	intrinsic component of membrane//integral component of membrane//membrane//membrane part//cellular_component	GO:0004872//GO:0003674//GO:0038023//GO:0004896//GO:0004871//GO:0060089//GO:0004888	receptor activity//molecular_function//signaling receptor activity//cytokine receptor activity//signal transducer activity//molecular transducer activity//transmembrane signaling receptor activity
Novel01316	--	--	GO:0016020//GO:0005575	membrane//cellular_component	--	--
Novel01317	GO:0006950//GO:0032501//GO:0002532//GO:0044707//GO:0044699//GO:0050896//GO:0006952//GO:0006954//GO:0008150	response to stress//multicellular organismal process//production of molecular mediator involved in inflammatory response//single-multicellular organism process//single-organism process//response to stimulus//defense response//inflammatory response//biological_process	GO:0031224//GO:0016021//GO:0016020//GO:0044425//GO:0005575	intrinsic component of membrane//integral component of membrane//membrane//membrane part//cellular_component	GO:0004872//GO:0003674//GO:0004871//GO:0038023//GO:0004896//GO:0060089//GO:0004888	receptor activity//molecular_function//signal transducer activity//signaling receptor activity//cytokine receptor activity//molecular transducer activity//transmembrane signaling receptor activity
Novel01319	--	--	GO:0043231//GO:0043226//GO:1990204//GO:0044455//GO:0005622//GO:0098800//GO:0005746//GO:0044444//GO:0043234//GO:1902494//GO:0030964//GO:0098796//GO:0016020//GO:0044422//GO:0031967//GO:0045271//GO:0043229//GO:0031966//GO:0005739//GO:0044424//GO:0070469//GO:0044429//GO:0005747//GO:0005623//GO:0019866//GO:0031090//GO:0098803//GO:0005575//GO:0005737//GO:0031975//GO:0044446//GO:0044464//GO:0044425//GO:…	intracellular membrane-bounded organelle//organelle//oxidoreductase complex//mitochondrial membrane part//intracellular//inner mitochondrial membrane protein complex//mitochondrial respiratory chain//cytoplasmic part//protein complex//catalytic complex//NADH dehydrogenase complex//membrane protein complex//membrane//organelle part//organelle envelope//respiratory chain complex I//intracellular or…	--	--
Novel01321	GO:0006807//GO:0018130//GO:0006412//GO:0010467//GO:0043043//GO:0051704//GO:0006518//GO:0016032//GO:0031323//GO:1901564//GO:0009987//GO:0044249//GO:1901566//GO:0043604//GO:0044271//GO:0010556//GO:0006725//GO:0016070//GO:0080090//GO:0031326//GO:0044419//GO:0043903//GO:1901362//GO:0044267//GO:0009889//GO:0032774//GO:0043603//GO:0010468//GO:0006414//GO:0043170//GO:0006351//GO:0044237//GO:0009058//GO:…	nitrogen compound metabolic process//heterocycle biosynthetic process//translation//gene expression//peptide biosynthetic process//multi-organism process//peptide metabolic process//viral process//regulation of cellular metabolic process//organonitrogen compound metabolic process//cellular process//cellular biosynthetic process//organonitrogen compound biosynthetic process//amide biosynthetic pro…	GO:0043226//GO:0043231//GO:0005622//GO:0044424//GO:0005623//GO:0005634//GO:0043229//GO:0043227//GO:0005575//GO:0044464	organelle//intracellular membrane-bounded organelle//intracellular//intracellular part//cell//nucleus//intracellular organelle//membrane-bounded organelle//cellular_component//cell part	GO:0097159//GO:0004518//GO:1901363//GO:0008135//GO:0003674//GO:0016787//GO:0016788//GO:0003824//GO:0005488//GO:0003723//GO:0003677//GO:0003676//GO:0003746	organic cyclic compound binding//nuclease activity//heterocyclic compound binding//translation factor activity, RNA binding//molecular_function//hydrolase activity//hydrolase activity, acting on ester bonds//catalytic activity//binding//RNA binding//DNA binding//nucleic acid binding//translation elongation factor activity
Novel01324	--	--	GO:0016021//GO:0031224//GO:0016020//GO:0005575//GO:0044425	integral component of membrane//intrinsic component of membrane//membrane//cellular_component//membrane part	--	--
Novel01328	GO:0061024//GO:0051179//GO:0010556//GO:0051716//GO:0044271//GO:0031326//GO:0080090//GO:0016070//GO:0006725//GO:1901362//GO:0044699//GO:0042157//GO:0032774//GO:0009889//GO:0044267//GO:0061025//GO:0010468//GO:0007155//GO:0043170//GO:0016043//GO:0044237//GO:0006351//GO:0009058//GO:0033036//GO:0006807//GO:0042262//GO:0044765//GO:0018130//GO:0044763//GO:0007154//GO:0006810//GO:0010467//GO:0006996//GO:…	membrane organization//localization//regulation of macromolecule biosynthetic process//cellular response to stimulus//cellular nitrogen compound biosynthetic process//regulation of cellular biosynthetic process//regulation of primary metabolic process//RNA metabolic process//cellular aromatic compound metabolic process//organic cyclic compound biosynthetic process//single-organism process//lipopr…	GO:0005576//GO:0012505//GO:0031224//GO:0043234//GO:0098805//GO:0005741//GO:0031083//GO:0005622//GO:0044445//GO:0044444//GO:0016021//GO:0098588//GO:0044423//GO:0030133//GO:0043226//GO:0043231//GO:0031982//GO:0043228//GO:0032991//GO:0019012//GO:0044425//GO:0005829//GO:0043227//GO:0019028//GO:0036338//GO:0019867//GO:0019031//GO:0005740//GO:0005575//GO:0031082//GO:0031975//GO:0044446//GO:0044464//GO:…	extracellular region//endomembrane system//intrinsic component of membrane//protein complex//whole membrane//mitochondrial outer membrane//BLOC-1 complex//intracellular//cytosolic part//cytoplasmic part//integral component of membrane//bounding membrane of organelle//virion part//transport vesicle//organelle//intracellular membrane-bounded organelle//vesicle//non-membrane-bounded organelle//macro…	GO:0016817//GO:0008289//GO:0003674//GO:0016787//GO:0051082//GO:0043566//GO:0003824//GO:0046872//GO:0016462//GO:0016838//GO:0010333//GO:0001071//GO:0016741//GO:0005515//GO:0097159//GO:0043169//GO:0043167//GO:1901363//GO:0016818//GO:0008168//GO:0043565//GO:0003700//GO:0016829//GO:0016740//GO:0017111//GO:0003677//GO:0005488//GO:0000287//GO:0003676//GO:0005198//GO:0016835//GO:0003690//GO:0003924	hydrolase activity, acting on acid anhydrides//lipid binding//molecular_function//hydrolase activity//unfolded protein binding//structure-specific DNA binding//catalytic activity//metal ion binding//pyrophosphatase activity//carbon-oxygen lyase activity, acting on phosphates//terpene synthase activity//nucleic acid binding transcription factor activity//transferase activity, transferring one-carb…
Novel01330	GO:0032502//GO:0044767//GO:0008150//GO:0007275//GO:0044699//GO:0044707//GO:0032501	developmental process//single-organism developmental process//biological_process//multicellular organismal development//single-organism process//single-multicellular organism process//multicellular organismal process	GO:0016020//GO:0044425//GO:0005575//GO:0031224//GO:0016021	membrane//membrane part//cellular_component//intrinsic component of membrane//integral component of membrane	--	--
Novel01331	GO:0030001//GO:0006810//GO:0044765//GO:0044699//GO:0006812//GO:0015684//GO:0051179//GO:0072511//GO:0000041//GO:0051234//GO:0008150//GO:0006826//GO:0006811//GO:1902578//GO:0070838	metal ion transport//transport//single-organism transport//single-organism process//cation transport//ferrous iron transport//localization//divalent inorganic cation transport//transition metal ion transport//establishment of localization//biological_process//iron ion transport//ion transport//single-organism localization//divalent metal ion transport	GO:0016021//GO:0031224//GO:0016020//GO:0005575//GO:0044425	integral component of membrane//intrinsic component of membrane//membrane//cellular_component//membrane part	GO:0005381//GO:0022891//GO:0072509//GO:0015075//GO:0046873//GO:0005515//GO:0022892//GO:0005215//GO:0003674//GO:0008324//GO:0022890//GO:0005488//GO:0015093//GO:0046915//GO:0022857	iron ion transmembrane transporter activity//substrate-specific transmembrane transporter activity//divalent inorganic cation transmembrane transporter activity//ion transmembrane transporter activity//metal ion transmembrane transporter activity//protein binding//substrate-specific transporter activity//transporter activity//molecular_function//cation transmembrane transporter activity//inorgani…
Novel01334	GO:0044699//GO:0044710//GO:0008152//GO:0055114//GO:0008150	single-organism process//single-organism metabolic process//metabolic process//oxidation-reduction process//biological_process	--	--	GO:0016741//GO:0051213//GO:0003674//GO:0016491//GO:0003824//GO:0008168//GO:0016706//GO:0016705//GO:0016740	transferase activity, transferring one-carbon groups//dioxygenase activity//molecular_function//oxidoreductase activity//catalytic activity//methyltransferase activity//oxidoreductase activity, acting on paired donors, with incorporation or reduction of molecular oxygen, 2-oxoglutarate as one donor, and incorporation of one atom each of oxygen into both donors//oxidoreductase activity, acting on …
Novel01338	GO:0044238//GO:0008152//GO:0090304//GO:0044260//GO:0015074//GO:0008150//GO:0046483//GO:0006139//GO:0071704//GO:1901360//GO:0034641//GO:0006725//GO:0044237//GO:0043170//GO:0006807//GO:0006259//GO:0009987	primary metabolic process//metabolic process//nucleic acid metabolic process//cellular macromolecule metabolic process//DNA integration//biological_process//heterocycle metabolic process//nucleobase-containing compound metabolic process//organic substance metabolic process//organic cyclic compound metabolic process//cellular nitrogen compound metabolic process//cellular aromatic compound metaboli…	--	--	--	--
Novel01339	--	--	--	--	GO:0005515//GO:0003674//GO:0005488	protein binding//molecular_function//binding
Novel01341	GO:0044267//GO:0044237//GO:0043170//GO:0009987//GO:0032446//GO:0070647//GO:0008150//GO:0019538//GO:0044260//GO:0044238//GO:0008152//GO:0071704//GO:0006464//GO:0043412//GO:0036211//GO:0016567	cellular protein metabolic process//cellular metabolic process//macromolecule metabolic process//cellular process//protein modification by small protein conjugation//protein modification by small protein conjugation or removal//biological_process//protein metabolic process//cellular macromolecule metabolic process//primary metabolic process//metabolic process//organic substance metabolic process/…	--	--	--	--
Novel01345	GO:0051704//GO:0008150//GO:0009405	multi-organism process//biological_process//pathogenesis	GO:0005576//GO:0005575	extracellular region//cellular_component	GO:0003674//GO:0046872//GO:0016247//GO:0019855//GO:0043169//GO:0043167//GO:0016248//GO:0008200//GO:0098772//GO:0005246//GO:0005488	molecular_function//metal ion binding//channel regulator activity//calcium channel inhibitor activity//cation binding//ion binding//channel inhibitor activity//ion channel inhibitor activity//molecular function regulator//calcium channel regulator activity//binding
Novel01347	--	--	--	--	GO:0030234//GO:0003674//GO:0004867//GO:0061135//GO:0030414//GO:0061134//GO:0004857//GO:0004866//GO:0098772	enzyme regulator activity//molecular_function//serine-type endopeptidase inhibitor activity//endopeptidase regulator activity//peptidase inhibitor activity//peptidase regulator activity//enzyme inhibitor activity//endopeptidase inhibitor activity//molecular function regulator
Novel01349	--	--	GO:0043227//GO:0005575//GO:0005737//GO:0044464//GO:0044424//GO:0005634//GO:0005623//GO:0043229//GO:0005622//GO:0043231//GO:0043226	membrane-bounded organelle//cellular_component//cytoplasm//cell part//intracellular part//nucleus//cell//intracellular organelle//intracellular//intracellular membrane-bounded organelle//organelle	--	--
Novel01353	--	--	--	--	GO:0016740//GO:0016757//GO:0003824//GO:0003674	transferase activity//transferase activity, transferring glycosyl groups//catalytic activity//molecular_function
Novel01354	--	--	GO:0070013//GO:0043231//GO:0043226//GO:0031974//GO:0005622//GO:0005759//GO:0044444//GO:0044424//GO:0044429//GO:0005623//GO:0044422//GO:0043233//GO:0043229//GO:0005739//GO:0043227//GO:0005575//GO:0005737//GO:0044464//GO:0044446	intracellular organelle lumen//intracellular membrane-bounded organelle//organelle//membrane-enclosed lumen//intracellular//mitochondrial matrix//cytoplasmic part//intracellular part//mitochondrial part//cell//organelle part//organelle lumen//intracellular organelle//mitochondrion//membrane-bounded organelle//cellular_component//cytoplasm//cell part//intracellular organelle part	--	--
Novel01355	GO:0050896//GO:0050794//GO:0023052//GO:0008150//GO:0044700//GO:0050789//GO:0065007//GO:0009987//GO:0007154//GO:0044763//GO:0051716//GO:0007165//GO:0044699	response to stimulus//regulation of cellular process//signaling//biological_process//single organism signaling//regulation of biological process//biological regulation//cellular process//cell communication//single-organism cellular process//cellular response to stimulus//signal transduction//single-organism process	--	--	--	--
Novel01363	--	--	--	--	GO:0003674//GO:0005515//GO:0005488	molecular_function//protein binding//binding
Novel01368	GO:0071704//GO:1901360//GO:0034641//GO:0006139//GO:0046483//GO:0008150//GO:0090304//GO:0044260//GO:0015074//GO:0044238//GO:0008152//GO:0006259//GO:0009987//GO:0006807//GO:0044237//GO:0043170//GO:0006725	organic substance metabolic process//organic cyclic compound metabolic process//cellular nitrogen compound metabolic process//nucleobase-containing compound metabolic process//heterocycle metabolic process//biological_process//nucleic acid metabolic process//cellular macromolecule metabolic process//DNA integration//primary metabolic process//metabolic process//DNA metabolic process//cellular pro…	--	--	--	--
Novel01369	GO:0010467//GO:0018130//GO:0006807//GO:0009987//GO:0044249//GO:0031323//GO:1901362//GO:0006725//GO:0080090//GO:0016070//GO:0031326//GO:0044271//GO:0010556//GO:0006351//GO:0044237//GO:0009058//GO:0043170//GO:0010468//GO:0009889//GO:0032774//GO:0019222//GO:0009059//GO:0046483//GO:0097659//GO:0060255//GO:0006139//GO:0019219//GO:0050794//GO:1903506//GO:0051171//GO:0071704//GO:1901360//GO:0051252//GO:…	gene expression//heterocycle biosynthetic process//nitrogen compound metabolic process//cellular process//cellular biosynthetic process//regulation of cellular metabolic process//organic cyclic compound biosynthetic process//cellular aromatic compound metabolic process//regulation of primary metabolic process//RNA metabolic process//regulation of cellular biosynthetic process//cellular nitrogen c…	GO:0043231//GO:0043226//GO:0005622//GO:0005623//GO:0005634//GO:0044424//GO:0043229//GO:0043227//GO:0044464//GO:0005575	intracellular membrane-bounded organelle//organelle//intracellular//cell//nucleus//intracellular part//intracellular organelle//membrane-bounded organelle//cell part//cellular_component	GO:0043167//GO:0032553//GO:0097159//GO:0017076//GO:0032550//GO:1901363//GO:0003674//GO:1901265//GO:0001882//GO:0000166//GO:0035639//GO:0005524//GO:0005488//GO:0001883//GO:0032555//GO:0043168//GO:0032549//GO:0032559//GO:0097367//GO:0036094//GO:0030554	ion binding//ribonucleotide binding//organic cyclic compound binding//purine nucleotide binding//purine ribonucleoside binding//heterocyclic compound binding//molecular_function//nucleoside phosphate binding//nucleoside binding//nucleotide binding//purine ribonucleoside triphosphate binding//ATP binding//binding//purine nucleoside binding//purine ribonucleotide binding//anion binding//ribonucleos…
Novel01373	GO:0015672//GO:0044765//GO:0006810//GO:0030001//GO:0051179//GO:0044699//GO:0006812//GO:0006814//GO:0051234//GO:0006811//GO:1902578//GO:0008150	monovalent inorganic cation transport//single-organism transport//transport//metal ion transport//localization//single-organism process//cation transport//sodium ion transport//establishment of localization//ion transport//single-organism localization//biological_process	--	--	GO:0003674//GO:0003824//GO:0016829	molecular_function//catalytic activity//lyase activity
Novel01374	GO:0090304//GO:0044260//GO:0008150//GO:0044238//GO:0008152//GO:0006139//GO:0032196//GO:1901360//GO:0071704//GO:0034641//GO:0044710//GO:0046483//GO:0006310//GO:0006313//GO:0044237//GO:0043170//GO:0044699//GO:0006725//GO:0006259//GO:0009987//GO:0044763//GO:0006807	nucleic acid metabolic process//cellular macromolecule metabolic process//biological_process//primary metabolic process//metabolic process//nucleobase-containing compound metabolic process//transposition//organic cyclic compound metabolic process//organic substance metabolic process//cellular nitrogen compound metabolic process//single-organism metabolic process//heterocycle metabolic process//DN…	--	--	--	--
Novel01381	GO:0071704//GO:0019538//GO:0044260//GO:0008150//GO:0044238//GO:0008152//GO:0009987//GO:0006457//GO:0044237//GO:0043170//GO:0044267	organic substance metabolic process//protein metabolic process//cellular macromolecule metabolic process//biological_process//primary metabolic process//metabolic process//cellular process//protein folding//cellular metabolic process//macromolecule metabolic process//cellular protein metabolic process	--	--	GO:0005488//GO:0046914//GO:0008270//GO:0043167//GO:0043169//GO:0046872//GO:0003674	binding//transition metal ion binding//zinc ion binding//ion binding//cation binding//metal ion binding//molecular_function
Novel01382	GO:0008150//GO:0051234//GO:0045184//GO:0071702//GO:0015031//GO:0051179//GO:0008104//GO:0033036//GO:0006810	biological_process//establishment of localization//establishment of protein localization//organic substance transport//protein transport//localization//protein localization//macromolecule localization//transport	GO:0005575//GO:0044425//GO:0016020//GO:0016021//GO:0031224	cellular_component//membrane part//membrane//integral component of membrane//intrinsic component of membrane	GO:0008565//GO:0005215//GO:0003674//GO:0022892	protein transporter activity//transporter activity//molecular_function//substrate-specific transporter activity
Novel01384	GO:0044260//GO:0090304//GO:0034654//GO:0008150//GO:0050789//GO:0034645//GO:0065007//GO:0006355//GO:0019438//GO:0008152//GO:2001141//GO:2000112//GO:0044238//GO:0050794//GO:0044283//GO:1903506//GO:0051171//GO:0019219//GO:0060255//GO:0006139//GO:0042726//GO:0042364//GO:0006766//GO:0034641//GO:1901576//GO:1901360//GO:0071704//GO:0051252//GO:0009059//GO:0046483//GO:0044281//GO:0044710//GO:0006771//GO:…	cellular macromolecule metabolic process//nucleic acid metabolic process//nucleobase-containing compound biosynthetic process//biological_process//regulation of biological process//cellular macromolecule biosynthetic process//biological regulation//regulation of transcription, DNA-templated//aromatic compound biosynthetic process//metabolic process//regulation of RNA biosynthetic process//regulat…	--	--	GO:0016740//GO:0016829//GO:0008686//GO:0016746//GO:0003824//GO:0003674//GO:0016830//GO:0016747	transferase activity//lyase activity//3,4-dihydroxy-2-butanone-4-phosphate synthase activity//transferase activity, transferring acyl groups//catalytic activity//molecular_function//carbon-carbon lyase activity//transferase activity, transferring acyl groups other than amino-acyl groups
Novel01385	GO:0035556//GO:0050896//GO:0050794//GO:0023052//GO:0050789//GO:0065007//GO:0044700//GO:0008150//GO:0007154//GO:0044763//GO:0009987//GO:0044699//GO:0051716//GO:0007165	intracellular signal transduction//response to stimulus//regulation of cellular process//signaling//regulation of biological process//biological regulation//single organism signaling//biological_process//cell communication//single-organism cellular process//cellular process//single-organism process//cellular response to stimulus//signal transduction	GO:0005575//GO:0005576	cellular_component//extracellular region	GO:0005488//GO:0005102//GO:0005184//GO:0005515//GO:0005179//GO:0003674//GO:0005185	binding//receptor binding//neuropeptide hormone activity//protein binding//hormone activity//molecular_function//neurohypophyseal hormone activity
Novel01387	GO:0050790//GO:0065007//GO:0050789//GO:0008152//GO:0008150//GO:0019222//GO:0065009	regulation of catalytic activity//biological regulation//regulation of biological process//metabolic process//biological_process//regulation of metabolic process//regulation of molecular function	--	--	GO:0003674//GO:0030234//GO:0098772	molecular_function//enzyme regulator activity//molecular function regulator
Novel01388	GO:0009987//GO:0044237//GO:0008218//GO:0008152//GO:0008150	cellular process//cellular metabolic process//bioluminescence//metabolic process//biological_process	--	--	GO:0003674//GO:0003824//GO:0016877//GO:0047474//GO:0016874//GO:0016878	molecular_function//catalytic activity//ligase activity, forming carbon-sulfur bonds//long-chain fatty acid luciferin component ligase activity//ligase activity//acid-thiol ligase activity
Novel01389	GO:0050790//GO:0065009//GO:0019222//GO:0008150//GO:0050789//GO:0065007//GO:0008152	regulation of catalytic activity//regulation of molecular function//regulation of metabolic process//biological_process//regulation of biological process//biological regulation//metabolic process	--	--	GO:0030234//GO:0003674//GO:0098772	enzyme regulator activity//molecular_function//molecular function regulator
Novel01394	GO:0008150//GO:0071840//GO:0009987//GO:0007010//GO:0006996//GO:0016043	biological_process//cellular component organization or biogenesis//cellular process//cytoskeleton organization//organelle organization//cellular component organization	--	--	GO:0003779//GO:0005488//GO:0008092//GO:0005515//GO:0003674	actin binding//binding//cytoskeletal protein binding//protein binding//molecular_function
Novel01395	GO:0044699//GO:0007165//GO:0051716//GO:0044763//GO:0007154//GO:0009987//GO:0065007//GO:0050789//GO:0044700//GO:0008150//GO:0023052//GO:0050794//GO:0050896	single-organism process//signal transduction//cellular response to stimulus//single-organism cellular process//cell communication//cellular process//biological regulation//regulation of biological process//single organism signaling//biological_process//signaling//regulation of cellular process//response to stimulus	--	--	GO:0003674//GO:0004114//GO:0016787//GO:0008081//GO:0016788//GO:0003824//GO:0042578//GO:0004112	molecular_function//3',5'-cyclic-nucleotide phosphodiesterase activity//hydrolase activity//phosphoric diester hydrolase activity//hydrolase activity, acting on ester bonds//catalytic activity//phosphoric ester hydrolase activity//cyclic-nucleotide phosphodiesterase activity
Novel01397	--	--	--	--	GO:0046914//GO:0005488//GO:0005506//GO:0043169//GO:0043167//GO:0003674//GO:0046872	transition metal ion binding//binding//iron ion binding//cation binding//ion binding//molecular_function//metal ion binding
Novel01400	--	--	--	--	GO:0016491//GO:0003824//GO:0003674//GO:0016209//GO:0016684//GO:0004601	oxidoreductase activity//catalytic activity//molecular_function//antioxidant activity//oxidoreductase activity, acting on peroxide as acceptor//peroxidase activity
Novel01408	GO:0030150//GO:1902582//GO:0045184//GO:0046907//GO:0070727//GO:0051234//GO:0015031//GO:0007005//GO:0006626//GO:0072594//GO:0006605//GO:0071702//GO:0071806//GO:0034613//GO:0008150//GO:0006886//GO:1902578//GO:0071840//GO:0033365//GO:0009987//GO:0051641//GO:0006996//GO:0008104//GO:0044763//GO:0006810//GO:0065002//GO:0044765//GO:0033036//GO:1990542//GO:0006839//GO:0017038//GO:0016043//GO:0072655//GO:…	protein import into mitochondrial matrix//single-organism intracellular transport//establishment of protein localization//intracellular transport//cellular macromolecule localization//establishment of localization//protein transport//mitochondrion organization//protein targeting to mitochondrion//establishment of protein localization to organelle//protein targeting//organic substance transport//p…	GO:0005739//GO:0031966//GO:0043229//GO:0031967//GO:0044422//GO:0016020//GO:0031090//GO:0005623//GO:0044429//GO:0044424//GO:0031968//GO:0098799//GO:0044464//GO:0031975//GO:0044446//GO:0005737//GO:0005575//GO:0043227//GO:0005740//GO:0019867//GO:0098798//GO:0032991//GO:0044425//GO:0043226//GO:0043231//GO:0044455//GO:0098588//GO:0044444//GO:0005622//GO:0005742//GO:0098796//GO:0005741//GO:0098805//GO:…	mitochondrion//mitochondrial membrane//intracellular organelle//organelle envelope//organelle part//membrane//organelle membrane//cell//mitochondrial part//intracellular part//organelle outer membrane//outer mitochondrial membrane protein complex//cell part//envelope//intracellular organelle part//cytoplasm//cellular_component//membrane-bounded organelle//mitochondrial envelope//outer membrane//m…	--	--
Novel01410	GO:0009987//GO:0044763//GO:0044237//GO:0009772//GO:0009767//GO:0044699//GO:0006091//GO:0044710//GO:0022900//GO:0008150//GO:0015979//GO:0055114//GO:0008152//GO:0019684	cellular process//single-organism cellular process//cellular metabolic process//photosynthetic electron transport in photosystem II//photosynthetic electron transport chain//single-organism process//generation of precursor metabolites and energy//single-organism metabolic process//electron transport chain//biological_process//photosynthesis//oxidation-reduction process//metabolic process//photosy…	--	--	GO:0045156//GO:0003674//GO:0009055	electron transporter, transferring electrons within the cyclic electron transport pathway of photosynthesis activity//molecular_function//electron carrier activity
Novel01417	GO:0071840//GO:0008152//GO:0044238//GO:0008150//GO:0044085//GO:0044260//GO:0022613//GO:0090304//GO:0034660//GO:0034470//GO:0046483//GO:0034641//GO:0006364//GO:1901360//GO:0071704//GO:0006139//GO:0006725//GO:0016070//GO:0043170//GO:0044237//GO:0006807//GO:0016072//GO:0010467//GO:0042254//GO:0006396//GO:0009987	cellular component organization or biogenesis//metabolic process//primary metabolic process//biological_process//cellular component biogenesis//cellular macromolecule metabolic process//ribonucleoprotein complex biogenesis//nucleic acid metabolic process//ncRNA metabolic process//ncRNA processing//heterocycle metabolic process//cellular nitrogen compound metabolic process//rRNA processing//organi…	--	--	GO:0005488//GO:0003674//GO:0005515	binding//molecular_function//protein binding
Novel01422	GO:0033554//GO:0044260//GO:0090304//GO:0008150//GO:0008152//GO:0044238//GO:0006139//GO:0050896//GO:0034641//GO:0071704//GO:1901360//GO:0046483//GO:0044710//GO:0043170//GO:0044237//GO:0006974//GO:0006298//GO:0006725//GO:0044699//GO:0051716//GO:0006281//GO:0006950//GO:0009987//GO:0006259//GO:0044763//GO:0006807	cellular response to stress//cellular macromolecule metabolic process//nucleic acid metabolic process//biological_process//metabolic process//primary metabolic process//nucleobase-containing compound metabolic process//response to stimulus//cellular nitrogen compound metabolic process//organic substance metabolic process//organic cyclic compound metabolic process//heterocycle metabolic process//s…	GO:0044464//GO:0005575//GO:0043227//GO:0043229//GO:0005623//GO:0005634//GO:0044424//GO:0005622//GO:0043226//GO:0043231	cell part//cellular_component//membrane-bounded organelle//intracellular organelle//cell//nucleus//intracellular part//intracellular//organelle//intracellular membrane-bounded organelle	GO:0036094//GO:0030554//GO:0030983//GO:0032549//GO:0032555//GO:0043168//GO:0097367//GO:0032559//GO:0035639//GO:0003690//GO:0005488//GO:0001883//GO:0003677//GO:0003676//GO:0005524//GO:0000166//GO:0001882//GO:0043566//GO:0003674//GO:1901265//GO:0032550//GO:1901363//GO:0043167//GO:0032553//GO:0097159//GO:0017076	small molecule binding//adenyl nucleotide binding//mismatched DNA binding//ribonucleoside binding//purine ribonucleotide binding//anion binding//carbohydrate derivative binding//adenyl ribonucleotide binding//purine ribonucleoside triphosphate binding//double-stranded DNA binding//binding//purine nucleoside binding//DNA binding//nucleic acid binding//ATP binding//nucleotide binding//nucleoside bi…
Novel01423	--	--	GO:1902494//GO:0043234//GO:0005680//GO:0000152//GO:0031461//GO:0005622//GO:1990234//GO:0043226//GO:0043231//GO:0043227//GO:0032991//GO:0044464//GO:0044446//GO:0005575//GO:0005623//GO:0005634//GO:0044424//GO:0000151//GO:0043229//GO:0044428//GO:0044422	catalytic complex//protein complex//anaphase-promoting complex//nuclear ubiquitin ligase complex//cullin-RING ubiquitin ligase complex//intracellular//transferase complex//organelle//intracellular membrane-bounded organelle//membrane-bounded organelle//macromolecular complex//cell part//intracellular organelle part//cellular_component//cell//nucleus//intracellular part//ubiquitin ligase complex//…	GO:0003674//GO:0046872//GO:0003824//GO:0019787//GO:0043167//GO:0043169//GO:0004842//GO:0016740//GO:0005488//GO:0046914//GO:0008270	molecular_function//metal ion binding//catalytic activity//ubiquitin-like protein transferase activity//ion binding//cation binding//ubiquitin-protein transferase activity//transferase activity//binding//transition metal ion binding//zinc ion binding
Novel01424	--	--	GO:0044422//GO:0044428//GO:0043229//GO:0000151//GO:0044424//GO:0005634//GO:0005623//GO:0005575//GO:0044446//GO:0044464//GO:0032991//GO:0043227//GO:0043231//GO:0043226//GO:1990234//GO:0005622//GO:0031461//GO:0000152//GO:0005680//GO:0043234//GO:1902494	organelle part//nuclear part//intracellular organelle//ubiquitin ligase complex//intracellular part//nucleus//cell//cellular_component//intracellular organelle part//cell part//macromolecular complex//membrane-bounded organelle//intracellular membrane-bounded organelle//organelle//transferase complex//intracellular//cullin-RING ubiquitin ligase complex//nuclear ubiquitin ligase complex//anaphase-…	GO:0046914//GO:0008270//GO:0005488//GO:0016740//GO:0004842//GO:0043169//GO:0043167//GO:0019787//GO:0003824//GO:0046872//GO:0003674	transition metal ion binding//zinc ion binding//binding//transferase activity//ubiquitin-protein transferase activity//cation binding//ion binding//ubiquitin-like protein transferase activity//catalytic activity//metal ion binding//molecular_function
Novel01427	GO:0008150//GO:0015979//GO:0008152//GO:0009987//GO:0044237	biological_process//photosynthesis//metabolic process//cellular process//cellular metabolic process	GO:0009579//GO:0016020//GO:0005623//GO:0009523//GO:0044424//GO:0044464//GO:0009521//GO:0005575//GO:0009539//GO:0032991//GO:0044425//GO:0044436//GO:0005622//GO:0034357//GO:0098796//GO:0043234	thylakoid//membrane//cell//photosystem II//intracellular part//cell part//photosystem//cellular_component//photosystem II reaction center//macromolecular complex//membrane part//thylakoid part//intracellular//photosynthetic membrane//membrane protein complex//protein complex	--	--
Novel01429	GO:0071704//GO:0034641//GO:1901576//GO:0009059//GO:0008150//GO:0044260//GO:0019538//GO:0044238//GO:0008152//GO:0034645//GO:0006518//GO:0043043//GO:0044249//GO:0009987//GO:1901564//GO:0006807//GO:0006412//GO:0010467//GO:0043603//GO:0044267//GO:0044237//GO:0009058//GO:0043170//GO:0044271//GO:0043604//GO:1901566	organic substance metabolic process//cellular nitrogen compound metabolic process//organic substance biosynthetic process//macromolecule biosynthetic process//biological_process//cellular macromolecule metabolic process//protein metabolic process//primary metabolic process//metabolic process//cellular macromolecule biosynthetic process//peptide metabolic process//peptide biosynthetic process//cel…	GO:0043229//GO:0044424//GO:0005623//GO:0030529//GO:0005840//GO:0005575//GO:0005737//GO:0044464//GO:0032991//GO:0043226//GO:0043228//GO:0043232//GO:0005622//GO:0044444	intracellular organelle//intracellular part//cell//ribonucleoprotein complex//ribosome//cellular_component//cytoplasm//cell part//macromolecular complex//organelle//non-membrane-bounded organelle//intracellular non-membrane-bounded organelle//intracellular//cytoplasmic part	GO:0003676//GO:0005198//GO:0005488//GO:0003723//GO:1901363//GO:0003735//GO:0097159//GO:0003674	nucleic acid binding//structural molecule activity//binding//RNA binding//heterocyclic compound binding//structural constituent of ribosome//organic cyclic compound binding//molecular_function
Novel01430	GO:0071704//GO:0044281//GO:0044710//GO:0008150//GO:0008152//GO:0043648//GO:0006082//GO:0043436//GO:0009987//GO:0019752//GO:0044763//GO:0006106//GO:0044237//GO:0044699	organic substance metabolic process//small molecule metabolic process//single-organism metabolic process//biological_process//metabolic process//dicarboxylic acid metabolic process//organic acid metabolic process//oxoacid metabolic process//cellular process//carboxylic acid metabolic process//single-organism cellular process//fumarate metabolic process//cellular metabolic process//single-organism…	GO:0016020//GO:0005575	membrane//cellular_component	--	--
Novel01431	GO:0018130//GO:0009607//GO:0006807//GO:0010467//GO:0051704//GO:0043207//GO:0006950//GO:0009987//GO:0044249//GO:0006259//GO:0031323//GO:0044271//GO:0010556//GO:0051707//GO:1901362//GO:0006725//GO:0016070//GO:0080090//GO:0031326//GO:0010468//GO:0009889//GO:0032774//GO:0009058//GO:0006351//GO:0044237//GO:0043170//GO:0009615//GO:0097659//GO:0019222//GO:0009059//GO:0046483//GO:0009605//GO:1901360//GO:…	heterocycle biosynthetic process//response to biotic stimulus//nitrogen compound metabolic process//gene expression//multi-organism process//response to external biotic stimulus//response to stress//cellular process//cellular biosynthetic process//DNA metabolic process//regulation of cellular metabolic process//cellular nitrogen compound biosynthetic process//regulation of macromolecule biosynthe…	--	--	GO:0097159//GO:1901363//GO:0003674//GO:0003824//GO:0016836//GO:0016835//GO:0003676//GO:0005488//GO:0003677//GO:0016829//GO:0018822	organic cyclic compound binding//heterocyclic compound binding//molecular_function//catalytic activity//hydro-lyase activity//carbon-oxygen lyase activity//nucleic acid binding//binding//DNA binding//lyase activity//nitrile hydratase activity
Novel01433	GO:0006259//GO:0009987//GO:0006807//GO:0043170//GO:0044237//GO:0006725//GO:0034641//GO:0071704//GO:1901360//GO:0006139//GO:0046483//GO:0008150//GO:0015074//GO:0090304//GO:0044260//GO:0008152//GO:0044238	DNA metabolic process//cellular process//nitrogen compound metabolic process//macromolecule metabolic process//cellular metabolic process//cellular aromatic compound metabolic process//cellular nitrogen compound metabolic process//organic substance metabolic process//organic cyclic compound metabolic process//nucleobase-containing compound metabolic process//heterocycle metabolic process//biologi…	--	--	GO:0003824//GO:0016836//GO:0003674//GO:0016835//GO:0016829//GO:0018822	catalytic activity//hydro-lyase activity//molecular_function//carbon-oxygen lyase activity//lyase activity//nitrile hydratase activity
Novel01434	GO:0006568//GO:0044237//GO:0006586//GO:0006725//GO:0044699//GO:1901564//GO:0043436//GO:0009987//GO:1901605//GO:0006520//GO:0044763//GO:0006807//GO:0019752//GO:0009308//GO:0008150//GO:0044106//GO:0006082//GO:0008152//GO:0009072//GO:0044238//GO:0006576//GO:0034641//GO:1901360//GO:0071704//GO:0046483//GO:0044281//GO:0044710//GO:0042430	tryptophan metabolic process//cellular metabolic process//indolalkylamine metabolic process//cellular aromatic compound metabolic process//single-organism process//organonitrogen compound metabolic process//oxoacid metabolic process//cellular process//alpha-amino acid metabolic process//cellular amino acid metabolic process//single-organism cellular process//nitrogen compound metabolic process//c…	--	--	GO:0004640//GO:0016861//GO:0003824//GO:0003674//GO:0016853//GO:0016860	phosphoribosylanthranilate isomerase activity//intramolecular oxidoreductase activity, interconverting aldoses and ketoses//catalytic activity//molecular_function//isomerase activity//intramolecular oxidoreductase activity
Novel01439	GO:0044699//GO:0051649//GO:0051179//GO:0009416//GO:0051641//GO:0006810//GO:0009314//GO:0016192//GO:0044765//GO:0008150//GO:1902578//GO:1902582//GO:0046907//GO:0048193//GO:0050896//GO:0051234//GO:0009628	single-organism process//establishment of localization in cell//localization//response to light stimulus//cellular localization//transport//response to radiation//vesicle-mediated transport//single-organism transport//biological_process//single-organism localization//single-organism intracellular transport//intracellular transport//Golgi vesicle transport//response to stimulus//establishment of l…	GO:0044444//GO:0005622//GO:0005576//GO:0043234//GO:0071203//GO:0044464//GO:0005737//GO:0005575//GO:0032991//GO:0016020//GO:0005623//GO:0044424	cytoplasmic part//intracellular//extracellular region//protein complex//WASH complex//cell part//cytoplasm//cellular_component//macromolecular complex//membrane//cell//intracellular part	GO:0003674//GO:0005179//GO:0005515//GO:0005102//GO:0005488	molecular_function//hormone activity//protein binding//receptor binding//binding
Novel01443	--	--	--	--	GO:0008270//GO:0046914//GO:0005488//GO:0046872//GO:0003674//GO:0043169//GO:0043167	zinc ion binding//transition metal ion binding//binding//metal ion binding//molecular_function//cation binding//ion binding
Novel01444	GO:0044403//GO:0008150//GO:0044764//GO:0044419//GO:0051704//GO:0016032//GO:0009987	symbiosis, encompassing mutualism through parasitism//biological_process//multi-organism cellular process//interspecies interaction between organisms//multi-organism process//viral process//cellular process	GO:0005575//GO:0019012	cellular_component//virion	--	--
Novel01445	GO:0015031//GO:0071702//GO:0045184//GO:0046907//GO:0070727//GO:0051234//GO:0034613//GO:0006886//GO:0008150//GO:0006810//GO:0033036//GO:0016192//GO:0008104//GO:0051641//GO:0051179//GO:0051649	protein transport//organic substance transport//establishment of protein localization//intracellular transport//cellular macromolecule localization//establishment of localization//cellular protein localization//intracellular protein transport//biological_process//transport//macromolecule localization//vesicle-mediated transport//protein localization//cellular localization//localization//establish…	GO:0048475//GO:0005623//GO:0005794//GO:0031090//GO:0031410//GO:0016023//GO:0044424//GO:0030137//GO:0030659//GO:0043229//GO:0044433//GO:0030126//GO:0031988//GO:0016020//GO:0044422//GO:0012506//GO:0043227//GO:0044425//GO:0030117//GO:0032991//GO:0044431//GO:0005737//GO:0044464//GO:0044446//GO:0005575//GO:0030120//GO:0098588//GO:0031982//GO:0043231//GO:0043226//GO:0030135//GO:0098796//GO:0043234//GO:…	coated membrane//cell//Golgi apparatus//organelle membrane//cytoplasmic vesicle//cytoplasmic membrane-bounded vesicle//intracellular part//COPI-coated vesicle//cytoplasmic vesicle membrane//intracellular organelle//cytoplasmic vesicle part//COPI vesicle coat//membrane-bounded vesicle//membrane//organelle part//vesicle membrane//membrane-bounded organelle//membrane part//membrane coat//macromolecu…	GO:0005198//GO:0003674	structural molecule activity//molecular_function
Novel01449	GO:0044237//GO:0043170//GO:0006725//GO:0006259//GO:0009987//GO:0051704//GO:0006807//GO:0090304//GO:0044260//GO:0015074//GO:0008150//GO:0044238//GO:0008152//GO:0006139//GO:0071704//GO:1901360//GO:0009405//GO:0034641//GO:0046483	cellular metabolic process//macromolecule metabolic process//cellular aromatic compound metabolic process//DNA metabolic process//cellular process//multi-organism process//nitrogen compound metabolic process//nucleic acid metabolic process//cellular macromolecule metabolic process//DNA integration//biological_process//primary metabolic process//metabolic process//nucleobase-containing compound me…	GO:0005576//GO:0005575	extracellular region//cellular_component	GO:0016247//GO:0003674//GO:0016248//GO:0019870//GO:0008200//GO:0098772//GO:0015459	channel regulator activity//molecular_function//channel inhibitor activity//potassium channel inhibitor activity//ion channel inhibitor activity//molecular function regulator//potassium channel regulator activity
Novel01451	GO:0008150//GO:0006928//GO:0001539//GO:0051674//GO:0071973//GO:0040011//GO:0048870//GO:0051179//GO:0097588//GO:0044699//GO:0009987//GO:0044763	biological_process//movement of cell or subcellular component//cilium or flagellum-dependent cell motility//localization of cell//bacterial-type flagellum-dependent cell motility//locomotion//cell motility//localization//archaeal or bacterial-type flagellum-dependent cell motility//single-organism process//cellular process//single-organism cellular process	--	--	--	--
Novel01453	GO:0050794//GO:0023052//GO:0050896//GO:0008150//GO:0050789//GO:0065007//GO:0044700//GO:0009987//GO:0007154//GO:0044763//GO:0044699//GO:0007165//GO:0051716	regulation of cellular process//signaling//response to stimulus//biological_process//regulation of biological process//biological regulation//single organism signaling//cellular process//cell communication//single-organism cellular process//single-organism process//signal transduction//cellular response to stimulus	GO:0016020//GO:0005575	membrane//cellular_component	--	--
Novel01454	GO:0007165//GO:0051716//GO:0044699//GO:0044763//GO:0007154//GO:0009987//GO:0044700//GO:0065007//GO:0050789//GO:0008150//GO:0023052//GO:0050794//GO:0050896	signal transduction//cellular response to stimulus//single-organism process//single-organism cellular process//cell communication//cellular process//single organism signaling//biological regulation//regulation of biological process//biological_process//signaling//regulation of cellular process//response to stimulus	GO:0005575//GO:0016020	cellular_component//membrane	--	--
[truncated: 8,496 more rows]
