# Supplementary material for: Comparative analysis of transcriptional profiles of Schistosoma japonicum adult worms derived from primary-infected and re-infected water buffaloes
Source: Parasit Vectors. 2019 Jul 11;12:340. doi: 10.1186/s13071-019-3600-y (PMC6625002; doi:10.1186/s13071-019-3600-y)
Supplement: Supplementary file 2 — Additional file 2: Table S2. Significantly enriched GO terms (P < 0.05). [file 13071_2019_3600_MOESM2_ESM.xlsx]

## Sheet: Table S2
Additional file 2: Table S2. Significantly enriched GO terms (P < 0.05). GO accession, description, term type, corrected pValue, over represented pValue, number of DEG item, DEG list, Bg item, Bg list, up genes, down genes, up gene names and down gene names are listed.
GO_accession	Description	Term_type	Over_represented_pValue	Corrected_pValue	DEG_item	DEG_list	Bg_item	Bg_list	Up	Up_Gene_names	Down	Down_Gene_names
GO:0015078	hydrogen ion transmembrane transporter activity	molecular_function	7.6696e-05	0.26072	6	36	169	9012	4	Sjp_0128790,Sjp_0128800,Sjp_0126430,Sjp_0127400	2	Sjp_0122640,Sjp_0128890
GO:0015077	monovalent inorganic cation transmembrane transporter activity	molecular_function	0.00012802	0.26072	7	36	274	9012	4	Sjp_0128800,Sjp_0128790,Sjp_0126430,Sjp_0127400	3	Sjp_0122640,Sjp_0128890,Sjp_0095040
GO:0005544	calcium-dependent phospholipid binding	molecular_function	0.00035186	0.40636	3	36	30	9012	0		3	Sjp_0077970,Sjp_0077960,Sjp_0113480
GO:0009060	aerobic respiration	biological_process	0.00042912	0.40636	3	36	32	9012	2	Sjp_0128790,Sjp_0127400	1	Sjp_0128890
GO:0022890	inorganic cation transmembrane transporter activity	molecular_function	0.0006749	0.40636	7	36	363	9012	4	Sjp_0128790,Sjp_0128800,Sjp_0126430,Sjp_0127400	3	Sjp_0122640,Sjp_0128890,Sjp_0095040
GO:0008324	cation transmembrane transporter activity	molecular_function	0.0012988	0.40636	7	36	411	9012	4	Sjp_0126430,Sjp_0128800,Sjp_0128790,Sjp_0127400	3	Sjp_0122640,Sjp_0128890,Sjp_0095040
GO:0006754	ATP biosynthetic process	biological_process	0.0014112	0.40636	3	36	55	9012	2	Sjp_0126430,Sjp_0128800	1	Sjp_0122640
GO:0015985	energy coupled proton transport, down electrochemical gradient	biological_process	0.0014112	0.40636	3	36	55	9012	2	Sjp_0126430,Sjp_0128800	1	Sjp_0122640
GO:0015986	ATP synthesis coupled proton transport	biological_process	0.0014112	0.40636	3	36	55	9012	2	Sjp_0126430,Sjp_0128800	1	Sjp_0122640
GO:0045333	cellular respiration	biological_process	0.0017647	0.40636	3	36	55	9012	2	Sjp_0128790,Sjp_0127400	1	Sjp_0128890
GO:0009127	purine nucleoside monophosphate biosynthetic process	biological_process	0.0018377	0.40636	3	36	61	9012	2	Sjp_0126430,Sjp_0128800	1	Sjp_0122640
GO:0009168	purine ribonucleoside monophosphate biosynthetic process	biological_process	0.0018377	0.40636	3	36	61	9012	2	Sjp_0126430,Sjp_0128800	1	Sjp_0122640
GO:0005506	iron ion binding	molecular_function	0.0018712	0.40636	3	36	56	9012	2	Sjp_0128790,Sjp_0127400	1	Sjp_0128890
GO:0009142	nucleoside triphosphate biosynthetic process	biological_process	0.0019669	0.40636	3	36	61	9012	2	Sjp_0126430,Sjp_0128800	1	Sjp_0122640
GO:0009145	purine nucleoside triphosphate biosynthetic process	biological_process	0.0019669	0.40636	3	36	61	9012	2	Sjp_0128800,Sjp_0126430	1	Sjp_0122640
GO:0009201	ribonucleoside triphosphate biosynthetic process	biological_process	0.0019669	0.40636	3	36	61	9012	2	Sjp_0128800,Sjp_0126430	1	Sjp_0122640
GO:0009206	purine ribonucleoside triphosphate biosynthetic process	biological_process	0.0019669	0.40636	3	36	61	9012	2	Sjp_0128800,Sjp_0126430	1	Sjp_0122640
GO:0009156	ribonucleoside monophosphate biosynthetic process	biological_process	0.0020165	0.40636	3	36	63	9012	2	Sjp_0128800,Sjp_0126430	1	Sjp_0122640
GO:0005543	phospholipid binding	molecular_function	0.0020481	0.40636	3	36	59	9012	0		3	Sjp_0077970,Sjp_0077960,Sjp_0113480
GO:0015980	energy derivation by oxidation of organic compounds	biological_process	0.0020607	0.40636	3	36	60	9012	2	Sjp_0128790,Sjp_0127400	1	Sjp_0128890
GO:0020037	heme binding	molecular_function	0.0021032	0.40636	3	36	57	9012	2	Sjp_0128790,Sjp_0127400	1	Sjp_0128890
GO:0046906	tetrapyrrole binding	molecular_function	0.0022578	0.40636	3	36	60	9012	2	Sjp_0128790,Sjp_0127400	1	Sjp_0128890
GO:0009124	nucleoside monophosphate biosynthetic process	biological_process	0.0023382	0.40636	3	36	66	9012	2	Sjp_0128800,Sjp_0126430	1	Sjp_0122640
GO:0042451	purine nucleoside biosynthetic process	biological_process	0.0027366	0.40636	3	36	69	9012	2	Sjp_0128800,Sjp_0126430	1	Sjp_0122640
GO:0046129	purine ribonucleoside biosynthetic process	biological_process	0.0027366	0.40636	3	36	69	9012	2	Sjp_0126430,Sjp_0128800	1	Sjp_0122640
GO:0004129	cytochrome-c oxidase activity	molecular_function	0.0027935	0.40636	3	36	60	9012	2	Sjp_0128790,Sjp_0127400	1	Sjp_0128890
GO:0016675	oxidoreductase activity, acting on a heme group of donors	molecular_function	0.0027935	0.40636	3	36	60	9012	2	Sjp_0128790,Sjp_0127400	1	Sjp_0128890
GO:0016676	oxidoreductase activity, acting on a heme group of donors, oxygen as acceptor	molecular_function	0.0027935	0.40636	3	36	60	9012	2	Sjp_0128790,Sjp_0127400	1	Sjp_0128890
GO:0009163	nucleoside biosynthetic process	biological_process	0.0032924	0.447	3	36	74	9012	2	Sjp_0126430,Sjp_0128800	1	Sjp_0122640
GO:0042455	ribonucleoside biosynthetic process	biological_process	0.0032924	0.447	3	36	74	9012	2	Sjp_0126430,Sjp_0128800	1	Sjp_0122640
GO:1901659	glycosyl compound biosynthetic process	biological_process	0.0034223	0.44964	3	36	75	9012	2	Sjp_0126430,Sjp_0128800	1	Sjp_0122640
GO:0015002	heme-copper terminal oxidase activity	molecular_function	0.0036999	0.47093	3	36	67	9012	2	Sjp_0128790,Sjp_0127400	1	Sjp_0128890
GO:0009152	purine ribonucleotide biosynthetic process	biological_process	0.0044338	0.47972	3	36	83	9012	2	Sjp_0126430,Sjp_0128800	1	Sjp_0122640
GO:0022857	transmembrane transporter activity	molecular_function	0.0046747	0.47972	8	36	670	9012	4	Sjp_0127400,Sjp_0128800,Sjp_0128790,Sjp_0126430	4	Sjp_0095040,Sjp_0128890,Novel01156,Sjp_0122640
GO:0009260	ribonucleotide biosynthetic process	biological_process	0.0047396	0.47972	3	36	85	9012	2	Sjp_0128800,Sjp_0126430	1	Sjp_0122640
GO:0046390	ribose phosphate biosynthetic process	biological_process	0.0047396	0.47972	3	36	85	9012	2	Sjp_0128800,Sjp_0126430	1	Sjp_0122640
GO:0046034	ATP metabolic process	biological_process	0.0047749	0.47972	3	36	85	9012	2	Sjp_0128800,Sjp_0126430	1	Sjp_0122640
GO:0010212	response to ionizing radiation	biological_process	0.0050292	0.47972	1	36	1	9012	0		1	Sjp_0123650
GO:0071214	cellular response to abiotic stimulus	biological_process	0.0050292	0.47972	1	36	1	9012	0		1	Sjp_0123650
GO:0071478	cellular response to radiation	biological_process	0.0050292	0.47972	1	36	1	9012	0		1	Sjp_0123650
GO:0071479	cellular response to ionizing radiation	biological_process	0.0050292	0.47972	1	36	1	9012	0		1	Sjp_0123650
GO:0006164	purine nucleotide biosynthetic process	biological_process	0.0050738	0.47972	3	36	87	9012	2	Sjp_0128800,Sjp_0126430	1	Sjp_0122640
GO:0072522	purine-containing compound biosynthetic process	biological_process	0.005425	0.47972	3	36	89	9012	2	Sjp_0126430,Sjp_0128800	1	Sjp_0122640
GO:0008152	metabolic process	biological_process	0.0055197	0.47972	23	36	3788	9012	16	Novel00129,Sjp_0126430,Sjp_0126760,Novel02684,Novel02475,Novel00613,Sjp_0128800,Novel02961,Sjp_0036210,Sjp_0127400,Sjp_0067470,Novel00551,Novel02108,Sjp_0128790,Sjp_0078930,Sjp_0132490	7	Sjp_0076310,Sjp_0122640,Novel02465,Sjp_0128890,Sjp_0031650,Sjp_0077970,Novel03376
GO:0009126	purine nucleoside monophosphate metabolic process	biological_process	0.0056532	0.47972	3	36	91	9012	2	Sjp_0126430,Sjp_0128800	1	Sjp_0122640
GO:0009167	purine ribonucleoside monophosphate metabolic process	biological_process	0.0056532	0.47972	3	36	91	9012	2	Sjp_0126430,Sjp_0128800	1	Sjp_0122640
GO:0009144	purine nucleoside triphosphate metabolic process	biological_process	0.0059107	0.47972	3	36	91	9012	2	Sjp_0128800,Sjp_0126430	1	Sjp_0122640
GO:0009199	ribonucleoside triphosphate metabolic process	biological_process	0.0059107	0.47972	3	36	91	9012	2	Sjp_0126430,Sjp_0128800	1	Sjp_0122640
GO:0009205	purine ribonucleoside triphosphate metabolic process	biological_process	0.0059107	0.47972	3	36	91	9012	2	Sjp_0126430,Sjp_0128800	1	Sjp_0122640
GO:0044710	single-organism metabolic process	biological_process	0.0059223	0.47972	11	36	1216	9012	7	Sjp_0128800,Sjp_0127400,Sjp_0036210,Sjp_0128790,Sjp_0126430,Sjp_0126760,Sjp_0078930	4	Sjp_0128890,Sjp_0122640,Sjp_0077970,Sjp_0031650
GO:0009161	ribonucleoside monophosphate metabolic process	biological_process	0.0060068	0.47972	3	36	93	9012	2	Sjp_0128800,Sjp_0126430	1	Sjp_0122640
GO:0009141	nucleoside triphosphate metabolic process	biological_process	0.0061297	0.48012	3	36	92	9012	2	Sjp_0128800,Sjp_0126430	1	Sjp_0122640
GO:0009123	nucleoside monophosphate metabolic process	biological_process	0.0066259	0.5092	3	36	96	9012	2	Sjp_0128800,Sjp_0126430	1	Sjp_0122640
GO:1902600	hydrogen ion transmembrane transport	biological_process	0.0071575	0.52603	3	36	95	9012	2	Sjp_0128800,Sjp_0126430	1	Sjp_0122640
GO:0006091	generation of precursor metabolites and energy	biological_process	0.0071922	0.52603	3	36	98	9012	2	Sjp_0128790,Sjp_0127400	1	Sjp_0128890
GO:0015075	ion transmembrane transporter activity	molecular_function	0.0072325	0.52603	7	36	567	9012	4	Sjp_0127400,Sjp_0128800,Sjp_0128790,Sjp_0126430	3	Sjp_0128890,Sjp_0122640,Sjp_0095040
GO:0042278	purine nucleoside metabolic process	biological_process	0.0078756	0.55173	3	36	102	9012	2	Sjp_0128800,Sjp_0126430	1	Sjp_0122640
GO:0046128	purine ribonucleoside metabolic process	biological_process	0.0078756	0.55173	3	36	102	9012	2	Sjp_0126430,Sjp_0128800	1	Sjp_0122640
GO:0015672	monovalent inorganic cation transport	biological_process	0.0082204	0.55173	4	36	199	9012	2	Sjp_0128800,Sjp_0126430	2	Sjp_0095040,Sjp_0122640
GO:0016556	mRNA modification	biological_process	0.0083916	0.55173	1	36	2	9012	1	Novel02961	0
GO:0080009	mRNA methylation	biological_process	0.0083916	0.55173	1	36	2	9012	1	Novel02961	0
GO:0022891	substrate-specific transmembrane transporter activity	molecular_function	0.0086407	0.55173	7	36	586	9012	4	Sjp_0126430,Sjp_0128790,Sjp_0128800,Sjp_0127400	3	Sjp_0095040,Sjp_0122640,Sjp_0128890
GO:1901137	carbohydrate derivative biosynthetic process	biological_process	0.0088369	0.55173	4	36	209	9012	3	Sjp_0126430,Sjp_0128800,Sjp_0036210	1	Sjp_0122640
GO:0009119	ribonucleoside metabolic process	biological_process	0.0089108	0.55173	3	36	107	9012	2	Sjp_0126430,Sjp_0128800	1	Sjp_0122640
GO:0006818	hydrogen transport	biological_process	0.0090694	0.55173	3	36	105	9012	2	Sjp_0126430,Sjp_0128800	1	Sjp_0122640
GO:0015992	proton transport	biological_process	0.0090694	0.55173	3	36	105	9012	2	Sjp_0128800,Sjp_0126430	1	Sjp_0122640
GO:0008289	lipid binding	molecular_function	0.0090758	0.55173	3	36	103	9012	0		3	Sjp_0113480,Sjp_0077960,Sjp_0077970
GO:0005215	transporter activity	molecular_function	0.0097369	0.58321	8	36	757	9012	4	Sjp_0128800,Sjp_0127400,Sjp_0126430,Sjp_0128790	4	Sjp_0095040,Sjp_0128890,Sjp_0122640,Novel01156
GO:0016491	oxidoreductase activity	molecular_function	0.010051	0.59329	6	36	457	9012	3	Sjp_0127400,Sjp_0132490,Sjp_0128790	3	Sjp_0128890,Sjp_0031650,Novel00873
GO:0009055	electron carrier activity	molecular_function	0.010528	0.60951	3	36	104	9012	2	Sjp_0127400,Sjp_0128790	1	Sjp_0128890
GO:0009150	purine ribonucleotide metabolic process	biological_process	0.010927	0.60951	3	36	116	9012	2	Sjp_0126430,Sjp_0128800	1	Sjp_0122640
GO:0009165	nucleotide biosynthetic process	biological_process	0.010954	0.60951	3	36	115	9012	2	Sjp_0126430,Sjp_0128800	1	Sjp_0122640
GO:1901293	nucleoside phosphate biosynthetic process	biological_process	0.010954	0.60951	3	36	115	9012	2	Sjp_0126430,Sjp_0128800	1	Sjp_0122640
GO:0022892	substrate-specific transporter activity	molecular_function	0.011074	0.60951	7	36	614	9012	4	Sjp_0128800,Sjp_0128790,Sjp_0126430,Sjp_0127400	3	Sjp_0122640,Sjp_0128890,Sjp_0095040
GO:0009259	ribonucleotide metabolic process	biological_process	0.011448	0.62173	3	36	118	9012	2	Sjp_0126430,Sjp_0128800	1	Sjp_0122640
GO:0006163	purine nucleotide metabolic process	biological_process	0.012011	0.64129	3	36	120	9012	2	Sjp_0126430,Sjp_0128800	1	Sjp_0122640
GO:0004655	porphobilinogen synthase activity	molecular_function	0.012124	0.64129	1	36	4	9012	1	Novel00613	0
GO:0019693	ribose phosphate metabolic process	biological_process	0.012378	0.64636	3	36	121	9012	2	Sjp_0126430,Sjp_0128800	1	Sjp_0122640
GO:0072521	purine-containing compound metabolic process	biological_process	0.012593	0.64928	3	36	122	9012	2	Sjp_0126430,Sjp_0128800	1	Sjp_0122640
GO:0009116	nucleoside metabolic process	biological_process	0.013337	0.67903	3	36	123	9012	2	Sjp_0128800,Sjp_0126430	1	Sjp_0122640
GO:1901657	glycosyl compound metabolic process	biological_process	0.013636	0.68567	3	36	124	9012	2	Sjp_0128800,Sjp_0126430	1	Sjp_0122640
GO:0098662	inorganic cation transmembrane transport	biological_process	0.015431	0.76607	3	36	129	9012	2	Sjp_0128800,Sjp_0126430	1	Sjp_0122640
GO:0098660	inorganic ion transmembrane transport	biological_process	0.015611	0.76607	3	36	130	9012	2	Sjp_0128800,Sjp_0126430	1	Sjp_0122640
GO:0030153	bacteriocin immunity	biological_process	0.016991	0.82255	1	36	4	9012	1	Sjp_0078930	0
GO:0008174	mRNA methyltransferase activity	molecular_function	0.01736	0.82255	1	36	5	9012	1	Novel02961	0
GO:0009399	nitrogen fixation	biological_process	0.017368	0.82255	1	36	5	9012	1	Novel00129	0
GO:0098655	cation transmembrane transport	biological_process	0.017716	0.82941	3	36	136	9012	2	Sjp_0126430,Sjp_0128800	1	Sjp_0122640
GO:0046729	viral procapsid	cellular_component	0.018095	0.83751	1	36	4	9012	1	Sjp_0125630	0
GO:0016591	DNA-directed RNA polymerase II, holoenzyme	cellular_component	0.018638	0.85293	2	36	51	9012	1	Sjp_0126760	1	Sjp_0076310
GO:0000428	DNA-directed RNA polymerase complex	cellular_component	0.019881	0.88017	2	36	53	9012	1	Sjp_0126760	1	Sjp_0076310
GO:0030880	RNA polymerase complex	cellular_component	0.019881	0.88017	2	36	53	9012	1	Sjp_0126760	1	Sjp_0076310
GO:0055029	nuclear DNA-directed RNA polymerase complex	cellular_component	0.019881	0.88017	2	36	53	9012	1	Sjp_0126760	1	Sjp_0076310
GO:0009404	toxin metabolic process	biological_process	0.021083	0.92335	1	36	5	9012	1	Sjp_0078930	0
GO:0055114	oxidation-reduction process	biological_process	0.021827	0.94577	5	36	402	9012	2	Sjp_0128790,Sjp_0127400	3	Sjp_0122640,Sjp_0128890,Sjp_0031650
GO:0009538	photosystem I reaction center	cellular_component	0.022742	0.97505	1	36	5	9012	0		1	Novel03376
GO:0071941	nitrogen cycle metabolic process	biological_process	0.025414	1	1	36	7	9012	1	Novel00129	0
GO:0009117	nucleotide metabolic process	biological_process	0.025538	1	3	36	158	9012	2	Sjp_0128800,Sjp_0126430	1	Sjp_0122640
GO:0034220	ion transmembrane transport	biological_process	0.025816	1	3	36	157	9012	2	Sjp_0128800,Sjp_0126430	1	Sjp_0122640
GO:1901135	carbohydrate derivative metabolic process	biological_process	0.026406	1	4	36	289	9012	3	Sjp_0036210,Sjp_0126430,Sjp_0128800	1	Sjp_0122640
GO:0006753	nucleoside phosphate metabolic process	biological_process	0.026417	1	3	36	160	9012	2	Sjp_0128800,Sjp_0126430	1	Sjp_0122640
GO:0009314	response to radiation	biological_process	0.027176	1	1	36	8	9012	0		1	Sjp_0123650
GO:0009628	response to abiotic stimulus	biological_process	0.027176	1	1	36	8	9012	0		1	Sjp_0123650
GO:0015643	toxic substance binding	molecular_function	0.027426	1	1	36	7	9012	1	Sjp_0078930	0
GO:0004620	phospholipase activity	molecular_function	0.028177	1	1	36	7	9012	0		1	Sjp_0077970
GO:0061695	transferase complex, transferring phosphorus-containing groups	cellular_component	0.029148	1	2	36	66	9012	1	Sjp_0126760	1	Sjp_0076310
GO:0055086	nucleobase-containing small molecule metabolic process	biological_process	0.036309	1	3	36	181	9012	2	Sjp_0126430,Sjp_0128800	1	Sjp_0122640
GO:0016593	Cdc73/Paf1 complex	cellular_component	0.036463	1	1	36	9	9012	1	Sjp_0126760	0
GO:0004185	serine-type carboxypeptidase activity	molecular_function	0.036781	1	1	36	9	9012	1	Novel00551	0
GO:0044249	cellular biosynthetic process	biological_process	0.037117	1	11	36	1588	9012	8	Sjp_0036210,Sjp_0128800,Novel00551,Sjp_0126430,Sjp_0126760,Novel00613,Novel02475,Novel02684	3	Sjp_0076310,Novel02465,Sjp_0122640
GO:0090407	organophosphate biosynthetic process	biological_process	0.037319	1	3	36	186	9012	2	Sjp_0128800,Sjp_0126430	1	Sjp_0122640
GO:0019748	secondary metabolic process	biological_process	0.037716	1	1	36	9	9012	1	Sjp_0078930	0
GO:0000077	DNA damage checkpoint	biological_process	0.038531	1	1	36	9	9012	0		1	Sjp_0123650
GO:0031570	DNA integrity checkpoint	biological_process	0.038531	1	1	36	9	9012	0		1	Sjp_0123650
GO:0009522	photosystem I	cellular_component	0.038852	1	1	36	9	9012	0		1	Novel03376
GO:0008150	biological_process	biological_process	0.039252	1	29	36	5955	9012	18	Novel00129,Novel00613,Novel02684,Novel02475,Sjp_0126430,Sjp_0126760,Novel02108,Sjp_0067470,Novel00551,Novel02961,Sjp_0036210,Sjp_0127400,Sjp_0128800,Sjp_0125630,Sjp_0078930,Sjp_0132490,Sjp_0128790,Sjp_0002070	11	Sjp_0076310,Sjp_0122640,Sjp_0128890,Sjp_0123650,Novel02465,Sjp_0095040,Sjp_0113480,Novel01156,Novel03376,Sjp_0077970,Sjp_0031650
GO:0016298	lipase activity	molecular_function	0.039418	1	1	36	11	9012	0		1	Sjp_0077970
GO:0019069	viral capsid assembly	biological_process	0.039775	1	1	36	10	9012	1	Sjp_0125630	0
GO:0019438	aromatic compound biosynthetic process	biological_process	0.040905	1	8	36	1031	9012	6	Novel00551,Sjp_0128800,Novel00613,Novel02475,Sjp_0126430,Sjp_0126760	2	Sjp_0076310,Sjp_0122640
GO:1901576	organic substance biosynthetic process	biological_process	0.04203	1	11	36	1618	9012	8	Novel02684,Novel02475,Novel00613,Sjp_0126760,Sjp_0126430,Novel00551,Sjp_0128800,Sjp_0036210	3	Sjp_0122640,Novel02465,Sjp_0076310
GO:0006812	cation transport	biological_process	0.042843	1	4	36	331	9012	2	Sjp_0128800,Sjp_0126430	2	Sjp_0122640,Sjp_0095040
GO:0018130	heterocycle biosynthetic process	biological_process	0.043568	1	8	36	1045	9012	6	Novel00551,Sjp_0128800,Novel02475,Novel00613,Sjp_0126430,Sjp_0126760	2	Sjp_0076310,Sjp_0122640
GO:0008417	fucosyltransferase activity	molecular_function	0.045002	1	1	36	11	9012	1	Sjp_0036210	0
GO:1901362	organic cyclic compound biosynthetic process	biological_process	0.045004	1	8	36	1051	9012	6	Novel00551,Sjp_0128800,Novel02475,Novel00613,Sjp_0126760,Sjp_0126430	2	Sjp_0076310,Sjp_0122640
GO:0005669	transcription factor TFIID complex	cellular_component	0.047156	1	1	36	11	9012	0		1	Sjp_0076310
GO:0044237	cellular metabolic process	biological_process	0.048763	1	17	36	3007	9012	12	Sjp_0128790,Sjp_0078930,Novel00551,Sjp_0128800,Sjp_0036210,Novel02961,Sjp_0127400,Novel02684,Novel02475,Novel00613,Sjp_0126760,Sjp_0126430	5	Novel03376,Sjp_0128890,Novel02465,Sjp_0122640,Sjp_0076310
GO:0009058	biosynthetic process	biological_process	0.049219	1	11	36	1657	9012	8	Novel02684,Novel02475,Novel00613,Sjp_0126430,Sjp_0126760,Novel00551,Sjp_0128800,Sjp_0036210	3	Sjp_0122640,Novel02465,Sjp_0076310
GO:0019058	viral life cycle	biological_process	0.049748	1	2	36	93	9012	2	Novel02475,Sjp_0125630	0
