# Supplementary material for: Comparative analysis of transcriptional profiles of Schistosoma japonicum adult worms derived from primary-infected and re-infected water buffaloes
Source: Parasit Vectors. 2019 Jul 11;12:340. doi: 10.1186/s13071-019-3600-y (PMC6625002; doi:10.1186/s13071-019-3600-y)
Supplement: Supplementary file 3 — Additional file 3: Table S3. Significantly enriched 110 GO terms (P < 0.05). [file 13071_2019_3600_MOESM3_ESM.xlsx]

## Sheet: Table S3
Additional file 3: Table S3. significantly enriched 110 GO terms (P < 0.05). Shown are upregulated genes in worms recovered from re-infected water buffalos. GO accession, description, term type, over represented pValue, corrected_pValue and number of DEG item are listed.
GO_accession	Description	Term_type	Over_represented_pValue	Corrected_pValue	DEG_item	DEG_list	Bg_item	Bg_list	Gene_names
GO:0015078	hydrogen ion transmembrane transporter activity	molecular_function	0.0006694	1	4	21	169	9012	Sjp_0127400,Sjp_0128800,Sjp_0128790,Sjp_0126430
GO:0008152	metabolic process	biological_process	0.0014307	1	16	21	3788	9012	Sjp_0126430,Novel00613,Sjp_0127400,Sjp_0067470,Sjp_0078930,Novel02961,Sjp_0036210,Novel02108,Novel02684,Sjp_0132490,Novel02475,Novel00129,Sjp_0128790,Sjp_0126760,Novel00551,Sjp_0128800
GO:0009060	aerobic respiration	biological_process	0.0029612	1	2	21	32	9012	Sjp_0128790,Sjp_0127400
GO:0015077	monovalent inorganic cation transmembrane transporter activity	molecular_function	0.003793	1	4	21	274	9012	Sjp_0128790,Sjp_0126430,Sjp_0127400,Sjp_0128800
GO:0016556	mRNA modification	biological_process	0.0047851	1	1	21	2	9012	Novel02961
GO:0080009	mRNA methylation	biological_process	0.0047851	1	1	21	2	9012	Novel02961
GO:0006754	ATP biosynthetic process	biological_process	0.0072931	1	2	21	55	9012	Sjp_0126430,Sjp_0128800
GO:0015985	energy coupled proton transport, down electrochemical gradient	biological_process	0.0072931	1	2	21	55	9012	Sjp_0126430,Sjp_0128800
GO:0015986	ATP synthesis coupled proton transport	biological_process	0.0072931	1	2	21	55	9012	Sjp_0126430,Sjp_0128800
GO:0004655	porphobilinogen synthase activity	molecular_function	0.0075802	1	1	21	4	9012	Novel00613
GO:0045333	cellular respiration	biological_process	0.0080028	1	2	21	55	9012	Sjp_0128790,Sjp_0127400
GO:0005506	iron ion binding	molecular_function	0.0082471	1	2	21	56	9012	Sjp_0128790,Sjp_0127400
GO:0020037	heme binding	molecular_function	0.0087175	1	2	21	57	9012	Sjp_0128790,Sjp_0127400
GO:0009127	purine nucleoside monophosphate biosynthetic process	biological_process	0.0088024	1	2	21	61	9012	Sjp_0126430,Sjp_0128800
GO:0009168	purine ribonucleoside monophosphate biosynthetic process	biological_process	0.0088024	1	2	21	61	9012	Sjp_0126430,Sjp_0128800
GO:0009142	nucleoside triphosphate biosynthetic process	biological_process	0.0090267	1	2	21	61	9012	Sjp_0128800,Sjp_0126430
GO:0009145	purine nucleoside triphosphate biosynthetic process	biological_process	0.0090267	1	2	21	61	9012	Sjp_0128800,Sjp_0126430
GO:0009201	ribonucleoside triphosphate biosynthetic process	biological_process	0.0090267	1	2	21	61	9012	Sjp_0128800,Sjp_0126430
GO:0009206	purine ribonucleoside triphosphate biosynthetic process	biological_process	0.0090267	1	2	21	61	9012	Sjp_0126430,Sjp_0128800
GO:0015980	energy derivation by oxidation of organic compounds	biological_process	0.0090943	1	2	21	60	9012	Sjp_0127400,Sjp_0128790
GO:0046906	tetrapyrrole binding	molecular_function	0.0092828	1	2	21	60	9012	Sjp_0128790,Sjp_0127400
GO:0009156	ribonucleoside monophosphate biosynthetic process	biological_process	0.0093706	1	2	21	63	9012	Sjp_0128800,Sjp_0126430
GO:0030153	bacteriocin immunity	biological_process	0.0096474	1	1	21	4	9012	Sjp_0078930
GO:0046729	viral procapsid	cellular_component	0.010006	1	1	21	4	9012	Sjp_0125630
GO:0022890	inorganic cation transmembrane transporter activity	molecular_function	0.01001	1	4	21	363	9012	Sjp_0128790,Sjp_0126430,Sjp_0127400,Sjp_0128800
GO:0004129	cytochrome-c oxidase activity	molecular_function	0.010295	1	2	21	60	9012	Sjp_0128790,Sjp_0127400
GO:0016675	oxidoreductase activity, acting on a heme group of donors	molecular_function	0.010295	1	2	21	60	9012	Sjp_0127400,Sjp_0128790
GO:0016676	oxidoreductase activity, acting on a heme group of donors, oxygen as acceptor	molecular_function	0.010295	1	2	21	60	9012	Sjp_0127400,Sjp_0128790
GO:0009124	nucleoside monophosphate biosynthetic process	biological_process	0.010304	1	2	21	66	9012	Sjp_0128800,Sjp_0126430
GO:0009399	nitrogen fixation	biological_process	0.010877	1	1	21	5	9012	Novel00129
GO:0008174	mRNA methyltransferase activity	molecular_function	0.010918	1	1	21	5	9012	Novel02961
GO:0042451	purine nucleoside biosynthetic process	biological_process	0.011355	1	2	21	69	9012	Sjp_0126430,Sjp_0128800
GO:0046129	purine ribonucleoside biosynthetic process	biological_process	0.011355	1	2	21	69	9012	Sjp_0126430,Sjp_0128800
GO:1901137	carbohydrate derivative biosynthetic process	biological_process	0.011812	1	3	21	209	9012	Sjp_0036210,Sjp_0126430,Sjp_0128800
GO:0009404	toxin metabolic process	biological_process	0.012006	1	1	21	5	9012	Sjp_0078930
GO:0015002	heme-copper terminal oxidase activity	molecular_function	0.012555	1	2	21	67	9012	Sjp_0128790,Sjp_0127400
GO:0009163	nucleoside biosynthetic process	biological_process	0.012922	1	2	21	74	9012	Sjp_0128800,Sjp_0126430
GO:0042455	ribonucleoside biosynthetic process	biological_process	0.012922	1	2	21	74	9012	Sjp_0128800,Sjp_0126430
GO:1901659	glycosyl compound biosynthetic process	biological_process	0.013259	1	2	21	75	9012	Sjp_0128800,Sjp_0126430
GO:0008324	cation transmembrane transporter activity	molecular_function	0.014882	1	4	21	411	9012	Sjp_0127400,Sjp_0128800,Sjp_0128790,Sjp_0126430
GO:0071941	nitrogen cycle metabolic process	biological_process	0.015568	1	1	21	7	9012	Novel00129
GO:0015643	toxic substance binding	molecular_function	0.015892	1	1	21	7	9012	Sjp_0078930
GO:0009152	purine ribonucleotide biosynthetic process	biological_process	0.015921	1	2	21	83	9012	Sjp_0128800,Sjp_0126430
GO:0044710	single-organism metabolic process	biological_process	0.016419	1	7	21	1216	9012	Sjp_0128790,Sjp_0078930,Sjp_0126760,Sjp_0036210,Sjp_0126430,Sjp_0127400,Sjp_0128800
GO:0009260	ribonucleotide biosynthetic process	biological_process	0.016658	1	2	21	85	9012	Sjp_0126430,Sjp_0128800
GO:0046390	ribose phosphate biosynthetic process	biological_process	0.016658	1	2	21	85	9012	Sjp_0126430,Sjp_0128800
GO:0046034	ATP metabolic process	biological_process	0.016718	1	2	21	85	9012	Sjp_0126430,Sjp_0128800
GO:0006164	purine nucleotide biosynthetic process	biological_process	0.017429	1	2	21	87	9012	Sjp_0126430,Sjp_0128800
GO:0072522	purine-containing compound biosynthetic process	biological_process	0.018214	1	2	21	89	9012	Sjp_0126430,Sjp_0128800
GO:0019058	viral life cycle	biological_process	0.018801	1	2	21	93	9012	Sjp_0125630,Novel02475
GO:0009126	purine nucleoside monophosphate metabolic process	biological_process	0.018868	1	2	21	91	9012	Sjp_0128800,Sjp_0126430
GO:0009167	purine ribonucleoside monophosphate metabolic process	biological_process	0.018868	1	2	21	91	9012	Sjp_0126430,Sjp_0128800
GO:0009144	purine nucleoside triphosphate metabolic process	biological_process	0.019183	1	2	21	91	9012	Sjp_0126430,Sjp_0128800
GO:0009199	ribonucleoside triphosphate metabolic process	biological_process	0.019183	1	2	21	91	9012	Sjp_0128800,Sjp_0126430
GO:0009205	purine ribonucleoside triphosphate metabolic process	biological_process	0.019183	1	2	21	91	9012	Sjp_0126430,Sjp_0128800
GO:0044237	cellular metabolic process	biological_process	0.019298	1	12	21	3007	9012	Novel00613,Sjp_0126430,Novel02475,Sjp_0127400,Sjp_0126760,Sjp_0036210,Sjp_0078930,Novel02961,Sjp_0128790,Sjp_0128800,Novel00551,Novel02684
GO:0009141	nucleoside triphosphate metabolic process	biological_process	0.019627	1	2	21	92	9012	Sjp_0128800,Sjp_0126430
GO:0009161	ribonucleoside monophosphate metabolic process	biological_process	0.019661	1	2	21	93	9012	Sjp_0126430,Sjp_0128800
GO:0044249	cellular biosynthetic process	biological_process	0.020294	1	8	21	1588	9012	Novel02684,Novel00551,Sjp_0128800,Sjp_0036210,Sjp_0126760,Novel02475,Sjp_0126430,Novel00613
GO:0009123	nucleoside monophosphate metabolic process	biological_process	0.020946	1	2	21	96	9012	Sjp_0126430,Sjp_0128800
GO:0016593	Cdc73/Paf1 complex	cellular_component	0.021144	1	1	21	9	9012	Sjp_0126760
GO:1902600	hydrogen ion transmembrane transport	biological_process	0.02132	1	2	21	95	9012	Sjp_0126430,Sjp_0128800
GO:0004185	serine-type carboxypeptidase activity	molecular_function	0.021321	1	1	21	9	9012	Novel00551
GO:0019748	secondary metabolic process	biological_process	0.021561	1	1	21	9	9012	Sjp_0078930
GO:0006091	generation of precursor metabolites and energy	biological_process	0.021772	1	2	21	98	9012	Sjp_0128790,Sjp_0127400
GO:1901576	organic substance biosynthetic process	biological_process	0.022617	1	8	21	1618	9012	Novel00613,Sjp_0126430,Novel02475,Sjp_0126760,Sjp_0036210,Sjp_0128800,Novel00551,Novel02684
GO:0019069	viral capsid assembly	biological_process	0.023291	1	1	21	10	9012	Sjp_0125630
GO:0042278	purine nucleoside metabolic process	biological_process	0.023511	1	2	21	102	9012	Sjp_0126430,Sjp_0128800
GO:0046128	purine ribonucleoside metabolic process	biological_process	0.023511	1	2	21	102	9012	Sjp_0128800,Sjp_0126430
GO:0019438	aromatic compound biosynthetic process	biological_process	0.024618	1	6	21	1031	9012	Novel00551,Sjp_0128800,Novel02475,Sjp_0126430,Sjp_0126760,Novel00613
GO:0006818	hydrogen transport	biological_process	0.025307	1	2	21	105	9012	Sjp_0126430,Sjp_0128800
GO:0015992	proton transport	biological_process	0.025307	1	2	21	105	9012	Sjp_0128800,Sjp_0126430
GO:0009119	ribonucleoside metabolic process	biological_process	0.025638	1	2	21	107	9012	Sjp_0128800,Sjp_0126430
GO:0008417	fucosyltransferase activity	molecular_function	0.025853	1	1	21	11	9012	Sjp_0036210
GO:0009058	biosynthetic process	biological_process	0.025942	1	8	21	1657	9012	Sjp_0126760,Sjp_0036210,Novel02684,Sjp_0128800,Novel00551,Novel00613,Sjp_0126430,Novel02475
GO:0018130	heterocycle biosynthetic process	biological_process	0.026053	1	6	21	1045	9012	Sjp_0126430,Novel00613,Sjp_0126760,Novel00551,Novel02475,Sjp_0128800
GO:0009055	electron carrier activity	molecular_function	0.026639	1	2	21	104	9012	Sjp_0128790,Sjp_0127400
GO:1901362	organic cyclic compound biosynthetic process	biological_process	0.026773	1	6	21	1051	9012	Sjp_0128800,Novel02475,Novel00551,Novel00613,Sjp_0126760,Sjp_0126430
GO:1901135	carbohydrate derivative metabolic process	biological_process	0.028012	1	3	21	289	9012	Sjp_0128800,Sjp_0126430,Sjp_0036210
GO:0009165	nucleotide biosynthetic process	biological_process	0.029281	1	2	21	115	9012	Sjp_0126430,Sjp_0128800
GO:1901293	nucleoside phosphate biosynthetic process	biological_process	0.029281	1	2	21	115	9012	Sjp_0126430,Sjp_0128800
GO:0009150	purine ribonucleotide metabolic process	biological_process	0.0296	1	2	21	116	9012	Sjp_0128800,Sjp_0126430
GO:0009259	ribonucleotide metabolic process	biological_process	0.030555	1	2	21	118	9012	Sjp_0126430,Sjp_0128800
GO:0006163	purine nucleotide metabolic process	biological_process	0.031549	1	2	21	120	9012	Sjp_0126430,Sjp_0128800
GO:0019693	ribose phosphate metabolic process	biological_process	0.032129	1	2	21	121	9012	Sjp_0128800,Sjp_0126430
GO:0072521	purine-containing compound metabolic process	biological_process	0.032553	1	2	21	122	9012	Sjp_0126430,Sjp_0128800
GO:0006368	transcription elongation from RNA polymerase II promoter	biological_process	0.032724	1	1	21	14	9012	Sjp_0126760
GO:0009116	nucleoside metabolic process	biological_process	0.033487	1	2	21	123	9012	Sjp_0128800,Sjp_0126430
GO:1901657	glycosyl compound metabolic process	biological_process	0.033992	1	2	21	124	9012	Sjp_0126430,Sjp_0128800
GO:0034062	RNA polymerase activity	molecular_function	0.034215	1	2	21	128	9012	Novel02475,Novel02684
GO:0006354	DNA-templated transcription, elongation	biological_process	0.035149	1	1	21	15	9012	Sjp_0126760
GO:0003896	DNA primase activity	molecular_function	0.036014	1	1	21	16	9012	Novel02684
GO:0098662	inorganic cation transmembrane transport	biological_process	0.036556	1	2	21	129	9012	Sjp_0128800,Sjp_0126430
GO:0098660	inorganic ion transmembrane transport	biological_process	0.036937	1	2	21	130	9012	Sjp_0126430,Sjp_0128800
GO:0070008	serine-type exopeptidase activity	molecular_function	0.037089	1	1	21	16	9012	Novel00551
GO:0019068	virion assembly	biological_process	0.03857	1	1	21	17	9012	Sjp_0125630
GO:0008150	biological_process	biological_process	0.038966	1	18	21	5955	9012	Sjp_0002070,Novel00551,Sjp_0128800,Sjp_0128790,Sjp_0126760,Novel00129,Novel02475,Sjp_0132490,Novel02684,Sjp_0125630,Novel02961,Sjp_0078930,Sjp_0036210,Novel02108,Sjp_0127400,Sjp_0067470,Sjp_0126430,Novel00613
GO:0006807	nitrogen compound metabolic process	biological_process	0.039288	1	9	21	2151	9012	Sjp_0126760,Novel02961,Sjp_0128800,Novel00551,Novel02684,Novel00613,Sjp_0126430,Novel00129,Novel02475
GO:0098655	cation transmembrane transport	biological_process	0.040238	1	2	21	136	9012	Sjp_0126430,Sjp_0128800
GO:0015075	ion transmembrane transporter activity	molecular_function	0.041317	1	4	21	567	9012	Sjp_0127400,Sjp_0128800,Sjp_0128790,Sjp_0126430
GO:0004180	carboxypeptidase activity	molecular_function	0.041708	1	1	21	18	9012	Novel00551
GO:0008023	transcription elongation factor complex	cellular_component	0.042234	1	1	21	18	9012	Sjp_0126760
GO:0046483	heterocycle metabolic process	biological_process	0.04488	1	8	21	1860	9012	Novel02475,Novel00613,Sjp_0126430,Sjp_0128800,Novel00551,Novel02684,Sjp_0126760,Novel02961
GO:0006725	cellular aromatic compound metabolic process	biological_process	0.044993	1	8	21	1861	9012	Sjp_0126760,Novel02961,Novel00551,Sjp_0128800,Novel02684,Sjp_0126430,Novel00613,Novel02475
GO:0022891	substrate-specific transmembrane transporter activity	molecular_function	0.045803	1	4	21	586	9012	Sjp_0128790,Sjp_0126430,Sjp_0127400,Sjp_0128800
GO:0016569	covalent chromatin modification	biological_process	0.04582	1	1	21	21	9012	Sjp_0126760
GO:0016570	histone modification	biological_process	0.04582	1	1	21	21	9012	Sjp_0126760
GO:1901360	organic cyclic compound metabolic process	biological_process	0.046259	1	8	21	1870	9012	Novel00613,Sjp_0126430,Novel02475,Novel02961,Sjp_0126760,Novel02684,Sjp_0128800,Novel00551
GO:0001510	RNA methylation	biological_process	0.048624	1	1	21	21	9012	Novel02961
GO:0008173	RNA methyltransferase activity	molecular_function	0.049628	1	1	21	21	9012	Novel02961
