# Supplementary material for: Comparative analysis of transcriptional profiles of Schistosoma japonicum adult worms derived from primary-infected and re-infected water buffaloes
Source: Parasit Vectors. 2019 Jul 11;12:340. doi: 10.1186/s13071-019-3600-y (PMC6625002; doi:10.1186/s13071-019-3600-y)
Supplement: Supplementary file 4 — Additional file 4: Table S4. Significantly enriched 35 GO terms (P < 0.05). [file 13071_2019_3600_MOESM4_ESM.xlsx]

## Sheet: Table S4
Additional file 4: Table S4. significantly enriched 35 GO terms (P < 0.05). Shown are downregulated genes in worms recovered from re-infected water buffalos. GO accession, description, term type, over represented pValue, corrected_pValue and number of DEG item are listed.
GO_accession	Description	Term_type	Over_represented_pValue	Corrected_pValue	DEG_item	DEG_list	Bg_item	Bg_list	Gene_names
Sjp_0113480,Sjp_0077960,Sjp_0077970	GO:0005544	calcium-dependent phospholipid binding	molecular_function	2.59e-05	0.10536	3	15	30	9012
Sjp_0077970,Sjp_0077960,Sjp_0113480	GO:0005543	phospholipid binding	molecular_function	0.00015132	0.30817	3	15	59	9012
Sjp_0113480,Sjp_0077960,Sjp_0077970	GO:0008289	lipid binding	molecular_function	0.00071941	0.97672	3	15	103	9012
Sjp_0123650	GO:0010212	response to ionizing radiation	biological_process	0.0021476	1	1	15	1	9012
Sjp_0123650	GO:0071214	cellular response to abiotic stimulus	biological_process	0.0021476	1	1	15	1	9012
Sjp_0123650	GO:0071478	cellular response to radiation	biological_process	0.0021476	1	1	15	1	9012
Sjp_0123650	GO:0071479	cellular response to ionizing radiation	biological_process	0.0021476	1	1	15	1	9012
Sjp_0123650,Sjp_0113480,Novel03376,Sjp_0128890,Novel01156,Sjp_0122640,Sjp_0076310,Novel00873,Sjp_0048330,Sjp_0077970,Novel02465,Sjp_0095040	GO:0005575	cellular_component	cellular_component	0.0076536	1	12	15	4175	9012
Novel03376	GO:0009538	photosystem I reaction center	cellular_component	0.0098926	1	1	15	5	9012
Sjp_0123650	GO:0009314	response to radiation	biological_process	0.011271	1	1	15	8	9012
Sjp_0123650	GO:0009628	response to abiotic stimulus	biological_process	0.011271	1	1	15	8	9012
Sjp_0095040,Sjp_0128890,Sjp_0122640	GO:0015077	monovalent inorganic cation transmembrane transporter activity	molecular_function	0.011719	1	3	15	274	9012
Sjp_0077970	GO:0004620	phospholipase activity	molecular_function	0.011818	1	1	15	7	9012
Sjp_0077970,Sjp_0113480,Sjp_0077960	GO:0005509	calcium ion binding	molecular_function	0.012114	1	3	15	287	9012
Sjp_0077970	GO:0016298	lipase activity	molecular_function	0.015875	1	1	15	11	9012
Sjp_0123650	GO:0000077	DNA damage checkpoint	biological_process	0.016602	1	1	15	9	9012
Sjp_0123650	GO:0031570	DNA integrity checkpoint	biological_process	0.016602	1	1	15	9	9012
Novel03376	GO:0009522	photosystem I	cellular_component	0.016681	1	1	15	9	9012
Sjp_0076310	GO:0005669	transcription factor TFIID complex	cellular_component	0.020268	1	1	15	11	9012
Sjp_0095040,Sjp_0128890,Novel01156,Sjp_0122640	GO:0022857	transmembrane transporter activity	molecular_function	0.022854	1	4	15	670	9012
Sjp_0122640,Sjp_0128890,Sjp_0095040	GO:0022890	inorganic cation transmembrane transporter activity	molecular_function	0.024241	1	3	15	363	9012
Sjp_0128890,Sjp_0031650,Sjp_0122640	GO:0055114	oxidation-reduction process	biological_process	0.027865	1	3	15	402	9012
Novel00873	GO:0008137	NADH dehydrogenase (ubiquinone) activity	molecular_function	0.030598	1	1	15	19	9012
Novel00873	GO:0050136	NADH dehydrogenase (quinone) activity	molecular_function	0.030598	1	1	15	19	9012
Novel00873	GO:0003954	NADH dehydrogenase activity	molecular_function	0.031953	1	1	15	20	9012
Sjp_0122640,Sjp_0095040,Sjp_0128890	GO:0008324	cation transmembrane transporter activity	molecular_function	0.032138	1	3	15	411	9012
Sjp_0113480	GO:0000145	exocyst	cellular_component	0.032821	1	1	15	21	9012
Sjp_0122640,Sjp_0128890,Novel01156,Sjp_0095040	GO:0005215	transporter activity	molecular_function	0.034257	1	4	15	757	9012
Novel00873	GO:0016655	oxidoreductase activity, acting on NAD(P)H, quinone or similar compound as acceptor	molecular_function	0.036096	1	1	15	23	9012
Sjp_0095040	GO:0005272	sodium channel activity	molecular_function	0.036965	1	1	15	20	9012
Sjp_0128890,Sjp_0122640	GO:0015078	hydrogen ion transmembrane transporter activity	molecular_function	0.037218	1	2	15	169	9012
Sjp_0048330	GO:0008375	acetylglucosaminyltransferase activity	molecular_function	0.03865	1	1	15	23	9012
Sjp_0123650	GO:0000075	cell cycle checkpoint	biological_process	0.040438	1	1	15	23	9012
Novel00873,Sjp_0031650,Sjp_0128890	GO:0016491	oxidoreductase activity	molecular_function	0.040626	1	3	15	457	9012
Sjp_0122640,Sjp_0095040	GO:0015672	monovalent inorganic cation transport	biological_process	0.043959	1	2	15	199	9012
