# Supplementary material for: Comparative analysis of transcriptional profiles of Schistosoma japonicum adult worms derived from primary-infected and re-infected water buffaloes
Source: Parasit Vectors. 2019 Jul 11;12:340. doi: 10.1186/s13071-019-3600-y (PMC6625002; doi:10.1186/s13071-019-3600-y)
Supplement: Supplementary file 5 — Additional file 5: Table S5. KEGG pathway enrichment analysis of differently expressed genes. [file 13071_2019_3600_MOESM5_ESM.xlsx]

## Sheet: Table S5
Additional file 5: Table S5. KEGG pathway enrichment analysis of differently expressed genes. Shown are both upregulated and downregulated genes from KEGG pathway enrichment analysis. KEGG Term, Database ID, Input number, Background number, P-Value, Corrected P-Value, Input, KEGG ID/KO and Entrez ID are listed.
Term	Database	ID	Input number	Background number	P-Value	Corrected P-Value	Input	KEGG_ID/KO	Entrez_ID	Hyperlink
Oxidative phosphorylation	KEGG PATHWAY	smm00190	5	79	0.000114301	0.000914406	Sjp_0128890|Sjp_0126930|Sjp_0122640|Sjp_0128790|Sjp_0127400	smm:COX2|smm:ND5|smm:ND1|smm:COX1|smm:COX1|	800024|800020|800022|800021|800021|	http://www.genome.jp/kegg-bin/show_pathway?smm00190/smm:ND5%09red/smm:COX2%09red/smm:COX1%09red/smm:ND1%09red
Metabolic pathways	KEGG PATHWAY	smm01100	7	486	0.0222929	0.0891716	Sjp_0122640|Sjp_0128890|Sjp_0126930|Sjp_0031650|Sjp_0128790|Novel00613|Sjp_0127400	smm:ND1|smm:COX2|smm:ND5|smm:Smp_145020|smm:COX1|smm:Smp_175120.1|smm:COX1|	800022|800024|800020|8354307|800021|8352834|800021|	http://www.genome.jp/kegg-bin/show_pathway?smm01100/smm:ND5%09red/smm:ND1%09red/smm:Smp_175120.1%09red/smm:Smp_145020%09red/smm:COX2%09red/smm:COX1%09red
ECM-receptor interaction	KEGG PATHWAY	smm04512	1	9	0.0603536	0.160943	Novel02961	smm:Smp_163810|	8355738|	http://www.genome.jp/kegg-bin/show_pathway?smm04512/smm:Smp_163810%09red
Arginine and proline metabolism	KEGG PATHWAY	smm00330	1	18	0.111715	0.22343	Sjp_0031650	smm:Smp_145020|	8354307|	http://www.genome.jp/kegg-bin/show_pathway?smm00330/smm:Smp_145020%09red
N-Glycan biosynthesis	KEGG PATHWAY	smm00510	1	32	0.186373	0.298196	Novel00613	smm:Smp_175120.1|	8352834|	http://www.genome.jp/kegg-bin/show_pathway?smm00510/smm:Smp_175120.1%09red
Biosynthesis of amino acids	KEGG PATHWAY	smm01230	1	40	0.226331	0.301775	Sjp_0031650	smm:Smp_145020|	8354307|	http://www.genome.jp/kegg-bin/show_pathway?smm01230/smm:Smp_145020%09red
Ribosome biogenesis in eukaryotes	KEGG PATHWAY	smm03008	1	74	0.376385	0.430154	Sjp_0128350	smm:Smp_126910|	8351082|	http://www.genome.jp/kegg-bin/show_pathway?smm03008/smm:Smp_126910%09red
Spliceosome	KEGG PATHWAY	smm03040	1	114	0.517721	0.517721	Sjp_0084800	smm:Smp_089400|	8355759|	http://www.genome.jp/kegg-bin/show_pathway?smm03040/smm:Smp_089400%09red
